# Supplementary material for: Allelic variation contributes to bacterial host specificity
Source: Nat Commun. 2015 Oct 30;6:8754. doi: 10.1038/ncomms9754 (PMC4640099; doi:10.1038/ncomms9754)
Supplement: Supplementary Data 1 — List of orthologous proteins encoded by Salmonella Typhimurium plasmids. [file ncomms9754-s2.xlsx]

## Sheet: 1
Supplementary Data 1. List of orthologous proteins encoded by Salmonella Typhimurium plasmids.
bovine						porcine				chicken		human
474			SL1344			798	U288			14028S	UK1	CFSAN			DT104	T000240		LT2
p1001			P1_0001			p0128	1p00340			5628	p079				p1051	L01390		PSLT111
p1003			P1_0003				1p00350			5626	p077				p1031	L01370		PSLT108
p1004			P1_0004							5623	p074				p1021			PSLT105
p1007			P1_0007			p0122	1p00365			5622	p073				p1011	L01340		PSLT104
p1008			P1_0008			p0121	1p00370			5621	p072				p1001	L01330		PSLT103
p1009			P1_0009				1p00375			5620	p071				p0991	L01320		PSLT102
p1010			P1_0010			p0119	1p00380			5619	p070				p0981	L01310		PSLT101
p1011			P1_0011			p0118	1p00385			5618	p069				p0971	L01300		PSLT100
p1012			P1_0012			p0117	1p00390			5617	p068				p0961	L01290		PSLT099
p1013			P1_0013			p0116	1p00395			5616	p067				p0951	L01280		PSLT098
p1014			P1_0014			p0115	1p00400			5615	p066				p0941	L01270		PSLT097
p1015			P1_0015			p0114	1p00405			5614	p065				p0931	L01260		PSLT096
p1016			P1_0016			p0113	1p00410			5613	p064				p0921	L01250		PSLT095
p1018			P1_0017			p0110	1p00420			5612	p063				p0911	L01230		PSLT094
p1020			P1_0019			p0108	1p00430			5610	p061				p0891	L01210		PSLT092
p1019			P1_0018				1p00425			5611	p062				p0901	L01220		PSLT093
p1022			P1_0021				1p00440			5608	p059				p0871	L01190		PSLT089
p1021			P1_0020				1p00435			5609	p060				p0881	L01200		PSLT091
p1023			P1_0022			p0105	1p00445			5607	p058				p0861	L01180		PSLT088
p1026			P1_0024			p0101	1p00465			5605	p056				p0841	L01140		PSLT085
p1025			P1_0023			p0102	1p00460			5606	p057				p0851	L01150		PSLT087
p1028			P1_0026			p0099	1p00475			5603	p054				p0821	L01120		PSLT083
p1027			P1_0025			p0100	1p00470			5604	p055				p0831	L01130		PSLT084
p1030			P1_0028			p0097	1p00485			5601	p052				p0801	L01100		PSLT081
p1029			P1_0027			p0098	1p00480			5602	p053				p0811	L01110		PSLT082
p1032			P1_0030			p0095	1p00495			5599	p050				p0781	L01080		PSLT079
p1031			P1_0029			p0096	1p00490			5600	p051				p0791	L01090		PSLT080
p1035			P1_0033							5596	p047				p0751	L01050		PSLT076
p1036			P1_0034				1p00515			5595	p046				p0741	L01040		PSLT075
p1033			P1_0031			p0094	1p00500			5598	p049				p0771	L01070		PSLT078
p1034			P1_0032			p0093	1p00505			5597	p048				p0761	L01060		PSLT077
p1039			P1_0037			p0083	1p00555			5591	p043				p0701	L00970		PSLT070
p1040			P1_0038				1p00560			5590	p042				p0691	L00960		PSLT069
p1037			P1_0035			p0091	1p00520			5593	p045				p0731	L01030		PSLT073
p1038			P1_0036			p0090	1p00525			5592	p044				p0721			PSLT072
p1043			P1_0041			p0079	1p00575			5587	p039				p0661	L00930		PSLT066
p1044			P1_0042			p0077	1p00585			5586	p038				p0651	L00920		PSLT064
p1041			P1_0039			p0081	1p00565			5589	p041				p0681	L00950		PSLT068
p1042			P1_0040				1p00570			5588	p040				p0671	L00940		PSLT067
p1047			P1_0045			p0074	1p00605			5583	p035				p0621	L00890		PSLT061
p1048			P1_0047			p0073	1p00610									L00880
p1045			P1_0043			p0076	1p00590			5585	p037				p0641	L00910		PSLT063
p1046			P1_0044			p0075	1p00595			5584	p036				p0631	L00900		PSLT062
p1052			P1_0051			p0068	1p00630			5579	p031				p0581	L00830		PSLT056
p1051			P1_0050			p0069	1p00625			5580	p032				p0591	L00840		PSLT057
p1050			P1_0049			p0071	1p00620			5581	p033				p0601	L00860		PSLT059
p1049			P1_0048			p0072	1p00615			5582	p034				p0611	L00870		PSLT060
p1056			P1_0055			p0063	1p00655			5575	p027				p0541	L00790		PSLT052
p1055			P1_0054			p0064	1p00650			5576	p028				p0551	L00800		PSLT053
p1054			P1_0053				1p00645			5577	p029				p0561	L00810		PSLT054
p1053			P1_0052				1p00640			5578	p030				p0571	L00820		PSLT055
p1058			P1_0056			p0062	1p00660			5574	p026				p0531	L00780		PSLT051
p1065;p1064			P1_0060							5570	p022				p0481	L00730		PSLT047
p1063			P1_0059			p0058	1p00685			5571	p023				p0491	L00740		PSLT048
p1069			P1_0064							5566	p018				p0441			PSLT043
p1070			P1_0065			p0050				5565	p017				p0431	L00470		PSLT042
p1072			P1_0066			p0047				5564	p016				p0421	L00460		PSLT041
p1066			P1_0061				1p00695			5569	p021				p0471	L00710		PSLT046
p1067			P1_0062
p1068			P1_0063							5567	p019				p0451	L00490		PSLT044
p1077			P1_0068			p0043	1p00905			5562	p014				p0401	L00420		PSLT039
p1080			P1_0070				1p00895			5560	p012				p0381	L00400		PSLT037
p1075			P1_0067			p0045				5563	p015				p0411	L00440		PSLT040
p1087			P1_0074			p0034	1p00870			5556	p009				p0331	L00340		PSLT033
p1089			P1_0075			p0032	1p00860			5555	p008				p0311	L00320		PSLT032
p1082			P1_0072				1p00885			5558	p010				p0361	L00380		PSLT035
p1081			P1_0071							5559	p011				p0371			PSLT036
p1084			P1_0073							5557					p0351			PSLT034
p1095			P1_0081							5549	p002				p0251			PSLT026
p1094			P1_0080				1p00835			5550	p003				p0261	L00270		PSLT027
p1096			P1_0082				1p00185			5548	p001				p0241	L00240		PSLT025
p1091			P1_0077				1p00850			5553	p006				p0291	L00300		PSLT030
p1090			P1_0076			p0031	1p00855			5554	p007				p0301	L00310		PSLT031
p1093			P1_0079				1p00840			5551	p004				p0271	L00280		PSLT028
p1092			P1_0078				1p00845			5552	p005				p0281	L00290		PSLT029
p1104			P1_0091			p0018				5539	p093				p0141			PSLT014
p1105			P1_0092			p0016	1p00235			5538	p092				p0131	L00140		PSLT013
p1102			P1_0089			p0020	1p00225			5541	p095				p0161	L00160		PSLT016
p1100			P1_0087			p0022	1p00210			5543	p097				p0181	L00190		PSLT018
p1101			P1_0088			p0021	1p00220			5542	p096				p0171	L00170		PSLT017
p1098			P1_0084			p0026	1p00190			5546	p100				p0221	L00230		PSLT023
p1099			P1_0086			p0023	1p00205			5544	p098				p0191	L00200		PSLT019
p1113			P1_0099			p0004	1p00310			5531	p085				p0051	L00060		PSLT006
p1110			P1_0097			p0007	1p00290			5533	p087				p0081	L00080		PSLT008
p1111			P1_0098			p0006	1p00295			5532	p086				p0071	L00070		PSLT007
p1108			P1_0095			p0010				5535	p089				p0101			PSLT010
p1109			P1_0096			p0009	1p00280			5534	p088				p0091	L00090		PSLT009
p1106			P1_0093			p0015	1p00240			5537	p091				p0121	L00130		PSLT012
p1107			P1_0094			p0012				5536	p090				p0111	L00120		PSLT011
p1117			P1_0104				1p00335			5526	p080				p0001	L00010		PSLT001
p1116			P1_0103				1p00325			5527					p0011			PSLT002
p1114			P1_0100				1p00315			5530	p084				p0041			PSLT005
p1002						p0127	1p00345			5627	p078				p1041	L01380		PSLT110
p1005						p0124	1p00355			5625	p076					L01360		PSLT107
p1006						p0123	1p00360			5624	p075					L01350		PSLT106
p1024						p0104	1p00450									L01170
p1059						p0061	1p00665								p0521	L00770
p1062						p0059	1p00680									L00750
p1074						p0046										L00450
p1103			P1_0090			p0019	1p00230			5540	p094				p0151	L00150		PSLT015
p1061										5573	p025							PSLT050
p1078							1p00900			5561	p013				p0391	L00410		PSLT038
p1097										5547					p0231			PSLT024
p1115										5528	p082				p0021			PSLT003
p1088							1p00865								p0321	L00330
p1017							1p00415									L01240
p1060							1p00670									L00760
p1112							1p00305
	p236			P2_0043			1p00010
	p234			P2_0041			1p00030
	p239			P2_0047			1p00970
	p240			P2_0047A			1p00965
	p243			P2_0051			1p00945
	p244			P2_0052			1p00940
	p241			P2_0049			1p00955
	p242			P2_0050			1p00950
	p247						1p00930
	p246						1p00935
	p225						1p00075
	p230			P2_0037			1p00050
	p232			P2_0039			1p00040
	p231						1p00045
	p201			P2_0001
	p202			P2_0003
	p203			P2_0004
	p204			P2_0005
	p205			P2_0006
	p206			P2_0007
	p207			P2_0008
	p208			P2_0009
	p209			P2_0010
	p211			P2_0012
	p212			P2_0013
	p214			P2_0016
	p215			P2_0017
	p216			P2_0019
	p218			P2_0021
	p217			P2_0020
	p220			P2_0025
	p219			P2_0022
	p222			P2_0028
	p221			P2_0027
	p223			P2_0029
	p228			P2_0035
	p235			P2_0042
	p233			P2_0040
	p248			P2_0054A
	p245			P2_0053
	p252			P2_0058
	p251			P2_0057
	p256			P2_0062
	p255			P2_0061
	p254			P2_0060
	p253			P2_0059
	p260			P2_0066
	p259			P2_0065
	p258			P2_0064
	p257			P2_0063
	p264			P2_0072
	p263			P2_0069
	p262			P2_0068
	p261			P2_0067
	p269			P2_0077
	p270			P2_0078
	p271			P2_0079
	p272			P2_0080
	p265			P2_0073
	p266			P2_0074
	p267			P2_0075
	p268			P2_0076
	p277			P2_0090
	p278			P2_0091
	p279			P2_0092
	p280			P2_0093
	p273			P2_0086
	p274			P2_0087
	p275			P2_0088
	p276			P2_0089
	p286			P2_0100
	p285			P2_0098
	p288			P2_0102
	p287			P2_0101
	p282			P2_0095
	p281			P2_0094
	p284			P2_0097
	p283			P2_0096
	p289			P2_0103
		p301			P3_0001			2p00035						24005			S00050
		p303			P3_0004			2p00025									S00030
		p304			P3_0005			2p00020									S00020
		p305			P3_0006			2p00015									S00010
		p307			P3_0009
		p308			P3_0011			2p00005									S00100
		p309			P3_0012												S00090
		p310			P3_0013			2p00045									S00080
		p311			P3_0014			2p00040									S00070
			P1_0069			p0041
			P1_0085			p0025	1p00200			5545	p099				p0201	L00210		PSLT020
			P1_0058							5572	p024				p0501			PSLT049
			P1_0101							5529	p083				p0031			PSLT004
			P1_0102				1p00320									L00050
					P3_0008			2p00010									S00110
					P3_0003			2p00030
						p0054				5568	p020				p0461			PSLT045
						p0002										L00040
						p0036	1p00880									L00370
						p0038	1p00890									L00390
						p0051										L00480
							1p00330									L00020
							1p00275									L00100
							1p00270									L00110
							1p00215									L00180
							1p00175									L00260
							1p00180									L00250
							1p00875									L00360
							1p00750									L00640
							1p00755									L00660
							1p00760									L00670
							1p00535									L01010
							1p00550									L00980
							1p00455									L01160
				P2_0033			1p00080
p1057
p1071
p1073
p1076
p1079
p1085
p1086
	p210
	p213
	p224
	p226
	p227
	p229
	p237
	p238
	p249
	p250
	p290
		p302
		p306
			P1_0002
			P1_0044A
			P1_0073A
					P3_0002
						p0001
						p0003
						p0027
						p0028
						p0029
						p0030
						p0033
						p0035
						p0037
						p0039
						p0052
						p0053
						p0055
						p0057
						p0065
						p0066
						p0067
						p0080
						p0082
						p0088
						p0106
						p0107
						p0109
						p0112
						p0120
						p0125
						p0126
												24860
												24865
													24835
													24840
													24845
													24850
													24855
														23640
														23645
														23650
														23655
														23660
														23665
														23670
														23675
														23680
														23685
														23690
														23695
														23700
														23705
														23710
														23715
														23720
														23725
														23730
														23735
														23740
														23745
														23750
														23755
														23760
														23765
														23770
														23775
														23780
														23785
														23790
														23795
														23800
														23805
														23810
														23815
														23820
														23825
														23830
														23835
														23840
														23845
														23850
														23855
														23860
														23865
														23870
														23875
														23880
														23885
														23890
														23895
														23900
														23905
														23910
														23915
														23920
														23925
														23930
														23935
														23940
														23945
														23950
														23955
														23960
														23965
														23970
														23975
														23980
														23985
														23990
														23995
														24000
														24010
														24015
														24020
														24025
														24030
														24035
														24040
														24045
														24050
														24055
														24060
														24065
														24070
														24075
														24080
														24085
														24090
														24095
														24100
														24105
														24110
														24115
														24120
														24125
														24130
														24135
														24140
														24145
														24150
														24155
														24160
														24165
														24170
														24175
														24180
														24185
														24190
														24195
														24200
														24205
														24210
														24215
														24220
														24225
														24230
														24235
														24240
														24245
														24250
														24255
														24260
														24265
														24270
														24275
														24280
														24285
														24290
														24295
														24300
														24305
														24310
														24315
														24320
														24325
														24330
														24335
														24340
														24345
														24350
														24355
														24360
														24365
														24370
														24375
														24380
														24385
														24390
														24395
														24400
														24405
														24410
														24415
														24420
														24425
														24430
														24435
														24440
														24445
														24450
														24455
														24460
														24465
														24470
														24475
														24480
														24485
														24490
														24495
														24500
														24505
														24510
														24515
														24520
														24525
														24530
														24535
														24540
														24545
														24550
														24555
														24560
														24565
														24570
														24575
														24580
														24585
														24590
														24595
														24600
														24605
														24610
														24615
														24620
														24625
														24630
														24635
														24640
														24645
														24650
														24655
														24660
														24665
														24670
														24675
														24680
														24685
														24690
														24695
														24700
														24705
														24710
														24715
														24720
														24725
														24730
														24735
														24740
														24745
														24750
														24755
														24760
														24765
														24770
														24775
														24780
														24785
														24790
														24795
														24800
															p0061
															p0211
															p0341
															p0511
															p0711
																L00030
																L00220
																L00350
																L00430
																L00500
																L00510
																L00520
																L00530
																L00540
																L00550
																L00560
																L00570
																L00580
																L00590
																L00600
																L00610
																L00620
																L00630
																L00650
																L00680
																L00690
																L00700
																L00720
																L00850
																L00990
																L01000
																L01020
																	S00040
							1p00005
							1p00015
							1p00020
							1p00025
							1p00035
							1p00055
							1p00060
							1p00065
							1p00070
							1p00085
							1p00090
							1p00095
							1p00100
							1p00105
							1p00110
							1p00115
							1p00120
							1p00125
							1p00130
							1p00135
							1p00140
							1p00145
							1p00150
							1p00155
							1p00160
							1p00165
							1p00170
							1p00195
							1p00245
							1p00250
							1p00255
							1p00260
							1p00265
							1p00285
							1p00300
							1p00510
							1p00530
							1p00540
							1p00545
							1p00580
							1p00600
							1p00635
							1p00675
							1p00690
							1p00700
							1p00705
							1p00710
							1p00715
							1p00720
							1p00725
							1p00730
							1p00735
							1p00740
							1p00745
							1p00765
							1p00770
							1p00775
							1p00780
							1p00785
							1p00790
							1p00795
							1p00800
							1p00805
							1p00810
							1p00815
							1p00820
							1p00825
							1p00830
							1p00910
							1p00915
							1p00920
							1p00925
							1p00960
							1p00975
							1p00980
							1p00985
							1p00990
							1p00995
							1p01000
								2p00050
								2p00065
								2p00070
									3p00005
									3p00010
									3p00015
									3p00020
									3p00025
											p101
				P2_0002
				P2_0011
				P2_0018
				P2_0024
				P2_0030
				P2_0031
				P2_0032
				P2_0036
				P2_0038
				P2_0044
				P2_0045
				P2_0048
				P2_0054
				P2_0055
				P2_0056
				P2_0071
				P2_0081
				P2_0082
				P2_0083
				P2_0085
