# Supplementary material for: Allelic variation contributes to bacterial host specificity
Source: Nat Commun. 2015 Oct 30;6:8754. doi: 10.1038/ncomms9754 (PMC4640099; doi:10.1038/ncomms9754)
Supplement: Supplementary Data 2 — List of Salmonella Typhimurium strains from GenBank and SRA database (NA, information is not available) [file ncomms9754-s3.xlsx]

## Sheet: 2
Supplementary Data 2. List of Salmonella Typhimurium strains from GenBank and SRA database (NA, information is not available).
strain	year	location	host	phage	accession number
SL1344	1978	United Kingdom	bovine		FQ312003
11NY04CB01	1905	USA_MD	chicken		CP006048
14DRC	1988	DRC	human		ERS009029
90TIR9	NA	NA	NA		ERR044725
100DRC	1989	DRC	human		ERS009030
121DQT	1994–2008	Vietnam	human		ERR161404
146U	2002	Uganda	human		ERS009045
165VDQ	1994–2008	Vietnam	human		ERR161416
198U	2002	Uganda	human		ERS009032
249DRC	1991	DRC	human		ERS004904
265DRC	1991	DRC	human		ERS009034
269DRC	1991	DRC	human		ERS009048
270DRC	1991	DRC	human		ERS009046
356DRC	1991	DRC	human		ERS004905
365DRC	2002	Malawi	human		ERS033118
613sH115	NA	NA	NA	DT104	ERR170616
613sH135	NA	NA	NA	DT104	ERR170596
613sV75	NA	NA	NA	DT104	ERR170631
666U	2002	Uganda	human		ERS004903
798	1989	USA_IA	porcine		CP003386
868U	2002	Uganda	human		ERS009041
0951DT99	2000	Germany	pigeon		ERR019423
958U	2003	Uganda	human		ERS009035
1905U	1996	Uganda	human		ERS009036
2017U	1996	Uganda	human		ERS004902
02143DT99	2000	Germany	pigeon		ERR019424
5576	2005	Kenya	human		ERS004955
5578	2005	Kenya	human		ERS004959
5579	2005	Kenya	human		ERS004962
5581	2003	Kenya	human		ERS004957
5582	2005	Kenya	human		ERS004957
5597	2005	Kenya	human		ERS004898
5632	2003	Kenya	human		ERS004961
5634	2003	Kenya	human		ERS004963
5647	2005	Malawi	human		ERS004964
5912	2005	Kenya	human		ERS004963
6079U	1998	Uganda	human		ERS009038
6325U	1998	Uganda	human		ERS009042
14028s	1985	USA_AZ	chicken		CP001363
20081	1994–2008	Vietnam	human		ERR161978
19901626	1990	NA	NA	DT104	ERR026059
20040863	2004	NA	NA	DT104	ERR026169
100419-1995	1995	NA	NA		ERR028279
A40	2002	Mali	human		ERS005115
A130	1997	Malawi	human		ERS007468
A680	1998	Malawi	human		ERS007450
A3800	1999	Malawi	human		ERS007451
A13198	2001	Malawi	human		ERS007457
A13212	2001	Malawi	human		ERS007458
A38596	2005	Malawi	human		ERS007470
A39129	2006	Malawi	human		ERS007473
A50063	2008	Malawi	human		ERR023655
C2047	1994–2008	Vietnam	human		ERR161452
C2110	2000	Malawi	human		ERS007454
C2167	2000	Malawi	human		ERS007455
C2364	2000	Malawi	human		ERS007456
C13184	2002	Malawi	human		ERS007471
CDC_B1213	1980+	US_OH	human		ERR023820
CDC_B1236	1980+	US_NC	human		ERR044741
CO95	NA	NA	NA		ERR028656
CO115	NA	NA	NA		ERR024410
D14916	2006	Malawi	human		ERS007461
D22889	2003	Malawi	Human		ERS005403
D23580	2004	Malawi	human		FN424405
D25646	2004	Malawi	Human		ERS004895
D36225	2006	Malawi	human		ERR023637
DSal1	1994–2008	Vietnam	human		ERR161397
DSal6	1994–2008	Vietnam	human		ERR161954
DT1	2009	United Kingdom	human	DT1	ERS007598
94-213	1994	Germany	pigeon	DT2	HG326213
DT2B	2009	United Kingdom	human	DT2	ERS007580
DT2R14A	1998	Germany	pigeon	DT2	ERR019422
DT7	2009	United Kingdom	human	DT7	ERS007590
DT8	2009	United Kingdom	human	DT8	ERS007592
DT12	2009	United Kingdom	human	DT12	ERS007564
DT24	2009	United Kingdom	human	DT24	ERS007582
DT56	2009	United Kingdom	human	DT56	ERS007588
DT97	2008	United Kingdom	human	DT97	ERS007594
DT99	2009	United Kingdom	human	DT99	ERS007596
DT104	2007	United Kingdom	human	DT104	NC_022569.1
DT120	2009	United Kingdom	human	DT120	ERS007566
DT135	2009	United Kingdom	human	DT135	ERS007567
DT177	2008	United Kingdom	human	DT177	ERS007572
DT191A	2009	United Kingdom	human	DT191A	ERS007574
DT193	2009	United Kingdom	human	DT193	ERS007576
DT195	2009	United Kingdom	human	DT195	ERS007578
GST106	2010	Japan	chicken		DRR002277
GST108	2010	Japan	chicken		DRR002278
GST204	2010	Japan	chicken		DRR002279
GST92	2010	Japan	chicken		DRR002276
H2526	2001	Taiwan	NA		ERR044720
I7	2002	Mali	human		ERS007486
INSP_24	1980+	Mexico	human		ERR023826
INSP_85	1980+	Mexico	human		ERR044744
IVB_232	1980+	Mongolia	NA		ERR023819
IVB_48_81	1980+	Yugoslavia	NA		ERR044742
IVB_5560	1980+	Finland	NA		ERR023831
IVB_75_67	1980+	Panama	NA		ERR044739
IVB_276_25	1980+	Thailand	NA		ERR023837
J3	2005	Mali	human		ERS007479
LT1	1946	United Kingdom	human		ERS007487
LT2	1946	United Kingdom	NA		ERS007488
LT3	1946	Denmark	human		ERS007489
LT4	1946	Sweden	NA		ERS007490
LT5	1946	Switzerland	bovine		ERS007491
LT6	1946	Sweden	pigeon		ERS007492
LT7	1940+	NA	NA		ERR023808
LT8	1940+	NA	NA		ERR023818
LT9	1940+	NA	NA		ERR023822
LT10	1945	Chile	human		ERS007496
LT11	1940+	NA	NA		ERR023824
LT12	1946	United Kingdom	human		ERS007498
M143	NA	NA	NA		ERR044710
M231	NA	NA	NA		ERR044712
M295	NA	NA	NA		ERR044724
M3071	NA	NA	NA		ERR028653
M1174516	2001	Mozambique	Human		ERS007629
M1175849	2001	Mozambique	Human		ERS009051
M2815013	2003	Mozambique	Human		ERS009049
M2815310	2004	Mozambique	Human		ERS009050
M2907772	2003	Mozambique	Human		ERS007619
MEXSALYUHS03_31	NA	NA	NA		ERR044717
NVSL_2816	1987	US_CA	parrot		ERR023835
NVSL_5820	1986	India	rabbit		ERR023829
NVSL_6814	1987	US_CA	opposum		ERR023836
NVSL6938	1987	USA_IA	equine		ERR044743
NVSL_6968	1987	US_TA	dog		ERR044740
NVSL6993	1987	USA_LA	equine		ERR023838
NVSL7095	1987	USA_RI	equine		ERR023828
P30	2005	Mali	human		ERS005116
P51	2006	Mali	human		ERS007478
P73	2005	Mali	human		ERS007477
PH1352	1994–2008	Vietnam	human		ERR161410
PO1140	2010	Nigeria	human		ERS009026
PO1276	2010	Nigeria	human		ERS009027
Q134A	2002	Malawi	human		ERS033111
Q175F6	2003	Malawi	human		ERS033126
R1	1990	Germany	bovine	DT104	ERR044697
R12	1999	Germany	bovine	DT104	ERR044698
R15	1992	Germany	pigeon	DT2	ERR044714
R21	1974	Germany	human	DT204	ERR044699
R27	2000	Germany	bovine	DT204	ERR044700
R28	1994	Germany	bovine	DT204c	ERR044701
R32	1997	Germany	bovine	DT204c	ERR044702
R33	1988	Germany	pigeon	DT99	ERR044703
R39	2000	Germany	pigeon	DT99	ERR044704
R40	1991	Germany	bovine	DT49	ERR044705
R43	1996	Germany	bovine	DT49	ERR044706
R44	1997	Germany	bovine	DT193	ERR044707
R46	1997	Germany	bovine	DT193	ERR044708
R47	1988	Germany	bovine	DT15A	ERR044709
R48	1988	Germany	bovine	DT1	ERR044719
R56	1992	Germany	bovine	DT12	ERR044721
R62	1996	Germany	bovine	DT7	ERR044711
SARA1	1980+	Mexico	human		ERS007499
SARA2	1946	United Kingdom	lab		ERS007500
SARA3	1987	USA_RI	equine		ERS007501
SARA4	1986	US_IN	rabbit		ERS007502
SARA5	1980+	Mongolia	NA		ERS007503
SARA9	1987	US_CA	parrot		ERS007507
SARA10	1987	US_CA	opposum		ERS007508
SARA11	1980+	Thailand	NA		ERS007509
SARA12	1987	USA_LA	equine		ERS007510
SGSC2187	NA	NA	NA		ERR028651
SO3433-05	NA	NA	NA		ERR029213
SR11_WT	NA	NA	murine		ERR029226
ST4	1966	United Kingdom	bovine		CP002487
ST771	NA	NA	NA		ERR161447
ST1660	2006	Hong Kong	human		AJTU00000000
STm1	2005	Australia	chicken	DT135a	AMDX00000000
STm2	2005	Australia	chicken	DT135a	AMDY00000000
STm3	2005	Australia	chicken	DT135a	AMEB00000000
STm4	2005	Australia	human	DT135a	AMEC00000000
STm5	2005	Australia	human	DT135a	AMEH00000000
STm6	2006	Australia	chicken	DT135a	AMED00000000
STm7	2008	Australia	human	DT135a	ATWR00000000
STm8	2007	Australia	human	DT135a	AMDZ00000000
STm9	2007	Australia	human	DT135a	AMEA00000000
STm10	2008	Australia	human	DT135a	AMEE00000000
STm11	2008	Australia	human	DT135a	AMEF00000000
STm12	2008	Australia	chicken	DT135a	AMEG00000000
STM3246	1994	Germany	bovine	DT36	ERR044713
STU288	2008	Denmark	porcine		CP003836
T000240	2000	Japan	human	DT12	AP011957
Tha5	NA	NA	NA		ERR024814
Tha15	NA	NA	NA		ERR024760
TN061786	NA	NA	NA		AERV00000000
U276	2009	United Kingdom	human		ERS007600
U277	2009	United Kingdom	human		ERS007602
U288	2009	United Kingdom	human		ERS007604
U302	2009	United Kingdom	human		ERS007606
U310	2009	United Kingdom	human		ERS007608
U313	2008	United Kingdom	human		ERS007611
U319	2008	United Kingdom	human		ERS007613
UI_21389	NA	NA	NA		ERR161979
UK1	1991	USA_CA	chicken		CP002614
ST1489	2006	Hong Kong	human		AUVD01000000
ST78896	2006	Hong Kong	human		AUVE01000000
