# Supplementary material for: Allelic variation contributes to bacterial host specificity
Source: Nat Commun. 2015 Oct 30;6:8754. doi: 10.1038/ncomms9754 (PMC4640099; doi:10.1038/ncomms9754)
Supplement: Supplementary Data 3 — List of Salmonella Typhimurium isolates from the University of Pennsylvania Salmonella Reference Center (Code A), Pennsylvania Department of Health (Code B), U.S. CDC (Code C) and U.S. FDA (Code D). [file ncomms9754-s4.xlsx]

## Sheet: 3
Supplementary Data 3. List of Salmonella Typhimurium isolates from the University of Pennsylvania Salmonella Reference Center (Code A), Pennsylvania Department of Health (Code B), U.S. CDC (Code C) and U.S. FDA (Code D).
Name tag	*Code	Phage type	Host	Year	Place
0201_161	A	12	Bovine	2002	US-PA
0202_628	A	Untypeable	Bovine	2002	US-PA
0202_746	A	Untypeable	Bovine	2002	US-PA
0204_235	A	Untypeable	Bovine	2002	US-PA
0204_735	A	12	Bovine	2002	US-PA
0209-414	A		Bovine	2002	US-PA
0209-417	A		Bovine	2002	US-PA
0209-430	A		Bovine	2002	US-PA
0209-437	A	104	Bovine	2002	US-PA
0209-440	A	104	Bovine	2002	US-PA
0104-364	A	Untypeable	Porcine	2001	US-PA
0104-365	A	Untypeable	Porcine	2001	US-PA
0106-252	A	Untypeable	Porcine	2001	US-PA
0105-149	A	104	Cheetah	2001	US-PA
0208-410	A		Bovine	2002	US-PA
0209-409	A		Bovine	2002	US-PA
0209-419	A		Bovine	2002	US-PA
0209-421	A		Bovine	2002	US-PA
0209-423	A		Bovine	2002	US-PA
0209-432	A		Bovine	2002	US-PA
0209-435	A	104	Bovine	2002	US-PA
9911-131	A	104b	Feline	1999	US-PA
9704-4	A	104	Porcine	1997	US-PA
0105-190	A	Untypeable	Porcine	2001	US-PA
0106-233	A	Untypeable	Porcine	2001	US-PA
0303-327	A		Caprine	2003	US-PA
0007-29	A	104	Deer	2000	US-PA
AM01783-B	C		Human	1997	US-NY
AM18010-B	C		Human	2003	US-WY
AM39649-B	C		Human	2009	US-KY
9706-91	A	Untypeable	Chicken	1997	US-PA
9801-5	A	104	Chicken	1998	US-PA
AM05482-B	C		Human	1999	US-NY
0108-1414	A	104b	Chicken	2001	US-PA
AM30229-B	C		Human	2006	US-TN
N13200	D		Turkey	2007	US-NM
9801-88	A	12	Chicken	1998	US-PA
0105-389	A	Untypeable	Chicken	2001	US-PA
m10017462	B		Human		US-PA
0108-508	A	Untypeable	Chicken	2001	US-PA
0108-71	A	Untypeable	Chicken	2001	US-PA
0208-84	A	Untypeable	Chicken	2002	US-PA
9802-63	A	104	Chicken	1998	US-PA
0103-419	A	104	Chicken	2001	US-PA
m10017463	B		Human		US-PA
N11205	D		Bovine	2006	US-OR
N20076	D		Porcine	2009	US-CT
0204-414	A	Untypeable	Bovine	2002	US-PA
9809-123	A	Untypeable	Equine	1998	US-PA
9810-181	A	193	Equine	1998	US-PA
9810-184	A	193	Equine	1998	US-PA
9810-185	A	193	Equine	1998	US-PA
9810-186	A	193	Equine	1998	US-PA
9810-187	A	193	Equine	1998	US-PA
0209-413	A		Bovine	2002	US-PA
0209-415	A		Bovine	2002	US-PA
0209-416	A		Bovine	2002	US-PA
0209-418	A		Bovine	2002	US-PA
0108-604	A	21	Equine	2001	US-PA
0109-251	A	U291	Equine	2001	US-PA
0109-491	A	U291	Equine	2001	US-PA
0110-128	A	U291	Equine	2001	US-PA
0110-140	A	U291	Equine	2001	US-PA
0110-213	A	U291	Equine	2001	US-PA
0209-425	A		Bovine	2002	US-PA
0209-426	A		Bovine	2002	US-PA
0209-427	A		Bovine	2002	US-PA
0209-428	A		Bovine	2002	US-PA
0110-1014	A	U291	Equine	2001	US-PA
0110-1024	A	U291	Equine	2001	US-PA
0111-29	A	Untypeable	Equine	2001	US-PA
0111-30	A	U291	Equine	2001	US-PA
0111-56	A	U291	Equine	2001	US-PA
0209-438	A		Bovine	2002	US-PA
0209-439	A	Untypeable	Bovine	2002	US-PA
0212-147	A		Equine	2002	US-PA
0305-382	A		Equine	2003	US-PA
0306-220	A		Equine	2003	US-PA
0308-122	A		Equine	2003	US-PA
9702-9	A	Untypeable	Bovine	1997	US-PA
9702-37	A	10	Bovine	1997	US-PA
9712-51	A	12	Bovine	1998	US-PA
9801-43	A	RDNC	Bovine	1998	US-PA
9809-1	A	RDNC	Equine	1998	US-PA
9810-182	A	12	Equine	1998	US-PA
9810-183	A	12	Equine	1998	US-PA
9908-171	A	RDNC	Equine	1999	US-PA
0107-324	A	10	Equine	2001	US-PA
0305-188	A		Bovine	2003	US-PA
0306-440	A		Bovine	2003	US-PA
0308-214	A		Bovine	2003	US-PA
0310-110	A		Bovine	2003	US-PA
0712-101	A		Bovine	2007	US-PA
0801-126	A		Bovine	2008	US-PA
0201-630	A	Untypeable	Equine	2002	US-PA
0208-394	A	Untypeable	Equine	2002	US-PA
0208-479	A	Untypeable	Equine	2002	US-PA
0308-131	A		Equine	2003	US-PA
0401-18	A		Equine	2004	US-PA
9801-128	A	12	Bovine	1998	US-PA
9802-5	A	RDNC	Bovine	1998	US-PA
9802-7	A	RDNC	Bovine	1998	US-PA
9807-66	A	RDNC	Bovine	1998	US-PA
9809-124	A	RDNC	Bovine	1998	US-PA
9809-125	A	RDNC	Bovine	1998	US-PA
0106-245	A	RDNC	Porcine	2001	US-PA
0106-251	A	RDNC	Porcine	2001	US-PA
0007-300	A	1	Chicken	2000	US-PA
0003-276	A	Untypeable	Bovine	2000	US-PA
0004-175	A	15a	Bovine	2000	US-PA
0010-234	A	Untypeable	Bovine	2000	US-PA
0101-409	A	193	Bovine	2001	US-PA
0104-321	A	RDNC	Bovine	2001	US-PA
0108-437	A	2	Bovine	2001	US-PA
0209-31	A		Raccoon	2002	US-PA
0209-427	A		Cervine	2002	US-PA
0308-15	A		Cervine	2003	US-PA
0102-270	A	22	Rodent	2001	US-PA
0102-272	A	22	Rodent	2001	US-PA
0209-408	A		Bovine	2002	US-PA
0209-411	A		Bovine	2002	US-PA
0209-412	A		Bovine	2002	US-PA
9810-188	A	193	Equine	1998	US-PA
9810-190	A	193	Equine	1998	US-PA
9908-37	A	208	Equine	1999	US-PA
0106-283	A	21	Equine	2001	US-PA
0107-388	A	Untypeable	Equine	2001	US-PA
0108-193	A	21	Equine	2001	US-PA
0209-420	A		Bovine	2002	US-PA
0209-422	A		Bovine	2002	US-PA
0209-424	A		Bovine	2002	US-PA
0110-644	A	U291	Equine	2001	US-PA
0110-837	A	U291	Equine	2001	US-PA
0110-839	A	U291	Equine	2001	US-PA
0110-842	A	U291	Equine	2001	US-PA
0110-917	A	U291	Equine	2001	US-PA
0110-1013	A	U291	Equine	2001	US-PA
0209-431	A		Bovine	2002	US-PA
0209-433	A	193	Bovine	2002	US-PA
0209-434	A	Untypeable	Bovine	2002	US-PA
0209-436	A		Bovine	2002	US-PA
0111-96	A	U291	Equine	2001	US-PA
0111-97	A	U291	Equine	2001	US-PA
0209-329	A		Equine	2002	US-PA
0209-335	A		Equine	2002	US-PA
0211-33	A		Equine	2002	US-PA
0209-443	A		Bovine	2002	US-PA
0001-186	A	Untypeable	Bovine	2000	US-PA
0104-363	A	21	Bovine	2001	US-PA
0104-363-1	A	21	Bovine	2001	US-PA
0104-367	A	21	Bovine	2001	US-PA
9701-106	A	10	Reptile	1997	US-PA
0310-50	A		Equine	2003	US-PA
0310-53	A		Equine	2003	US-PA
0401-183	A		Equine	2004	US-PA
9807-23	A	Untypeable	Bobcat	1998	US-PA
9807-38	A	21/208	Feline	1998	US-PA
0003-126	A	U291	Bovine	2000	US-PA
0009-259	A	2	Bovine	2000	US-PA
0204-712	A	U276	Bovine	2002	US-PA
0206-483	A	15	Bovine	2002	US-PA
0401-11	A		Bovine	2004	US-PA
0401-53	A		Bovine	2004	US-PA
0109-498	A	U291	Equine	2001	US-PA
0111-55	A	U291	Equine	2001	US-PA
0111-100	A		Equine	2001	US-PA
0111-101	A		Equine	2001	US-PA
0201-160	A	Untypeable	Equine	2002	US-PA
0201-319	A	Untypeable	Equine	2002	US-PA
9708-75	A	12	Bovine	1997	US-PA
9709-28	A	12	Bovine	1997	US-PA
9801-47	A	RDNC	Bovine	1998	US-PA
9801-48	A	RDNC	Bovine	1998	US-PA
9902-159	A	208	Porcine	1999	US-PA
9905-9	A	208	Porcine	1999	US-PA
0106-221	A	RDNC	Porcine	2001	US-PA
9809-126	A	RDNC	Bovine	1998	US-PA
9912-121	A	12	Bovine	1999	US-PA
9912-122	A	12	Bovine	1999	US-PA
9912-123	A	12	Bovine	1999	US-PA
0003-183	A	15a	Bovine	2000	US-PA
0003-260	A	15a	Bovine	2000	US-PA
0209-273	A		Chukar	2002	US-PA
0307-114	A		Ovine	2003	US-PA
0307-353	A		Cria	2003	US-PA
0007-273	A	Untypeable	Donkey	2000	US-PA
0108-443	A	2	Bovine	2001	US-PA
0210-291	A		Bovine	2002	US-PA
0306-438	A		Bovine	2003	US-PA
0306-441	A		Bovine	2003	US-PA
0308-96	A		Bovine	2003	US-PA
0102-275	A	22	Rodent	2001	US-PA
0102-276	A	22	Rodent	2001	US-PA
0010-376	A	Untypeable	Rodent	2000	US-PA
0010-377	A	Untypeable	Rodent	2000	US-PA
9806-136	A	U291	Env	1998	US-PA
AM30850-B	C		Human	2007	US-PA
AM33608-B	C		Human	2007	US-SC
AM34751-B	C		Human	2008	US-CA
9702-51	A	Untypeable	Chicken	1997	US-PA
9705-133	A	16	Chicken	1997	US-PA
9706-88	A	1	Chicken	1997	US-PA
9712-12	A	35	Chicken	1997	US-PA
AM31402-B	C		Human	2007	US-CA
AM33047-B	C		Human	2007	US-IL
AM40866-B	C		Human	2009	US-CA
AM34782-B	C		Human	2008	US-RI
9905-194	A		Chicken	1999	US-PA
9906-21	A	RDNC	Chicken	1999	US-PA
9906-23	A	41	Chicken	1999	US-PA
9907-102	A	208	Chicken	1999	US-PA
0002-184	A	Untypeable	Chicken	2000	US-PA
0002-229	A	35	Chicken	2000	US-PA
AM05644-B	C		Human	1999	US-TN
AM29023-B	C		Human	2006	US-CO
AM31795-B	C		Human	2007	US-OH
AM33458-B	C		Human	2007	US-OH
AM40874-B	C		Human	2009	US-CA
0107-569	A	Untypeable	Chicken	2001	US-PA
0107-706	A	Untypeable	Chicken	2001	US-PA
0107-720	A	Untypeable	Chicken	2001	US-PA
0108-13	A	Untypeable	Chicken	2001	US-PA
0108-161	A	Untypeable	Chicken	2001	US-PA
AM05802-B	C		Human	1999	US-NY
AM32187-B	C		Human	2007	US-PA
AM33549-B	C		Human	2007	US-MA
AM34164-B	C		Human	2008	US-AZ
AM34992-B	C		Human	2008	US-GA
0206-65	A	193	Turkey	2002	US-PA
0310-68	A	193	Turkey	2003	US-PA
0102-420	A	116	Turkey	2001	US-PA
0103-23	A	116	Turkey	2001	US-PA
0004-192	A	Untypeable	Chicken	2000	US-PA
AM10224-B	C		Human	2001	US-WA
AM32300-B	C		Human	2007	US-MN
AM35030-B	C		Human	2008	US-KY
9712-30	A	2	Chicken	1997	US-PA
9712-32	A	Untypeable	Chicken	1997	US-PA
9811-1	A	120	Chicken	1998	US-PA
9811-11	A	U291	Chicken	1998	US-PA
9901-124	A	RDNC	Chicken	1999	US-PA
AM14364-B	C		Human	2002	US-WI
AM33078-B	C		Human	2007	US-PA
AM35085-B	C		Human	2007	US-CO
AM35115-B	C		Human	2008	US-WI
0103-337	A	116	Chicken	2001	US-PA
0104-246	A	10	Chicken	2001	US-PA
0104-301	A	U276	Chicken	2001	US-PA
0106-161	A	U296	Chicken	2001	US-PA
0107-308	A	Untypeable	Chicken	2001	US-PA
0107-654	A	126	Chicken	2001	US-PA
AM14807-B	C		Human	2002	US-NY
AM33146-B	C		Human	2007	US-TN
AM35081-B	C		Human	2007	US-CO
AM34678-B	C		Human	2008	US-KY
AM35284-B	C		Human	2008	US-MO
0005-159	A	22	Chicken	2000	US-PA
0010-240	A	RDNC	Chicken	2000	US-PA
0205-326	A	1	Pigeon	2002	US-PA
0007-101	A	193	Chicken	2000	US-PA
0007-102	A	193	Chicken	2000	US-PA
AM17202-B	C		Human	2003	US-MD
AM30862-B	C		Human	2007	US-PA
AM33574-B	C		Human	2007	US-SC
AM39040-B	C		Human	2007	US-MT
AM35312-B	C		Human	2008	US-NY
0011-412	A	10	Turkey	2000	US-PA
0012-189	A	116	Turkey	2000	US-PA
0102-400	A	116	Turkey	2001	US-PA
0201-254	A	41	Turkey	2002	US-PA
0204-679	A	RDNC	Turkey	2002	US-PA
AM35381-B	C		Human	2008	US-HI
m11010255	B		Human		US-PA
m10017759	B		Human		US-PA
18697	D		Bovine	2002	US-CT
N23781	D		Turkey	2010	US-NM
9811-19	A	U291	Chicken	1998	US-PA
9811-20	A	2	Chicken	1998	US-PA
9901-115	A	Untypeable	Chicken	1998	US-PA
9903-209	A	208	Chicken	1998	US-PA
9905-193	A	RDNC	Chicken	1998	US-PA
AM35791-B	C		Human	2008	US-GA
m10017524	B		Human		US-PA
m10017464	B		Human		US-PA
22401	D		Turkey	2002	US-CT
N15788	D		Bovine	2007	US-NM
N25388	D		Chicken	2010	US-PA
0005-31	A	208	Chicken	2000	US-PA
0103-333	A	208	Chicken	2001	US-PA
0104-1	A	116	Chicken	2001	US-PA
0104-222	A	116	Chicken	2001	US-PA
m11007358	B		Human		US-PA
m10017637	B		Human		US-PA
22402	D		Turkey	2002	US-CT
N1613	D		Chicken	2002	US-TN
N26080	D		Chicken	2010	US-NY
0108-262	A	22	Chicken	2001	US-PA
0108-545	A	Untypeable	Chicken	2001	US-PA
0208-81	A	U291	Chicken	2002	US-PA
m11016514	B		Human		US-PA
m10017461	B		Human		US-PA
m10017388	B		Human		US-PA
30034	D		Turkey	2002	US-CA
N18353	D		Chicken	2008	US-NY
N26615	D		Chicken	2010	US-PA
0104-150	A	RDNC	Chicken	2001	US-PA
0105-129	A	Untypeable	Chicken	2001	US-PA
m10017023	B		Human		US-PA
m10017856	B		Human		US-PA
m10017514	B		Human		US-PA
30666	D		Bovine	2003	US-MD
N18444	D		Porcine	2008	US-MD
N26637	D		Turkey	2010	US-NM
9902-75	A	RDNC	Chicken	1999	US-PA
9903-241	A	RDNC	Chicken	1999	US-PA
9904-31	A	2	Chicken	1999	US-PA
9906-19	A	126	Chicken	1999	US-PA
0004-69	A	U285	Chicken	2000	US-PA
0004-70	A	RDNC	Chicken	2000	US-PA
m10017460	B		Human		US-PA
m10017024	B		Human		US-PA
N18533	D		Porcine	2008	US-NM
N28365	D		Porcine	2010	US-GA
0108-206	A	116	Chicken	2001	US-PA
0108-223	A	116	Chicken	2001	US-PA
0206-438	A	RDNC	Chicken	2002	US-PA
0209-237	A		Chicken	2002	US-PA
0004-181	A	12a	Chicken	2000	US-PA
0102-408	A	116	Turkey	2001	US-PA
m10017636	B		Human		US-PA
m10017392	B		Human		US-PA
N7294	D		Chicken	2005	US-CO
0007-98	A		Chicken	2000	US-PA
0007-99	A		Chicken	2000	US-PA
0010-134	A	116	Porcine	2000	US-PA
0102-172	A	170	Porcine	2001	US-PA
0203-224	A	112	Chicken	2002	US-PA
m10017233	B		Human		US-PA
m10017429	B		Human		US-PA
N13142	D		Bovine	2007	US-TN
N9163	D		Porcine	2006	US-CT
0204-682	A	170	Turkey	2002	US-PA
0208-123	A	193	Turkey	2002	US-PA
0307-118	A		Turkey	2003	US-PA
0102-393	A	116	Turkey	2001	US-PA
0102-409	A	116	Turkey	2001	US-PA
0102-374	A	116	Turkey	2001	US-PA
0209-429	A		Bovine	2002	US-PA
0111-26	A	U291	Equine	2001	US-PA
0209-441	A	208	Bovine	2002	US-PA
0209-442	A		Bovine	2002	US-PA
0210-281	A		Bovine	2002	US-PA
9708-4	A	Untypeable	Turkey	1997	US-PA
0108-500	A	Untypeable	Chicken	2001	US-PA
0101-183	A	Untypeable	Chicken	2001	US-PA
0305-284	A		Equine	2003	US-PA
9701-161	A	160	Equine	1997	US-PA
AM34723-B	C		Human	2008	US-TN
0308-299	A		Equine	2003	US-PA
9701-109	A	193	Bovine	1997	US-PA
9701-110	A	30	Bovine	1997	US-PA
9701-111	A	30	Bovine	1997	US-PA
9708-28	A	Untypeable	Bovine	1997	US-PA
0209-410	A		Bovine	2002	US-PA
0211-2	A		Equine	2002	US-PA
9806-135	A	U291	Env	1998	US-PA
AM27315-B	C		Human	2006	US-MI
AM29869-B	C		Human	2006	US-WA
AM33914-B	C		Human	2007	US-NC
AM34918-B	C		Human	2008	US-PA
AM34654-B	C		Human	2008	US-CA
AM34661-B	C		Human	2008	US-WI
N13111	C		Porcine	2007	US-CO
N19766	C		Turkey	2008	US-CO
AM29365-B	C		Human	2006	US-NY
0308-17	A		Turkey	2003	US-PA
9704-41	A		Chicken	1997	US-PA
AM30827-B	C		Human	2007	US-CA
9905-6	A	2	Pigeon	1999	US-PA
0105-307	A	2	Pigeon	2001	US-PA
0105-308	A	2	Pigeon	2001	US-PA
0104-243	A	Untypeable	Chicken	2001	US-PA
