# Supplementary material for: Allelic variation contributes to bacterial host specificity
Source: Nat Commun. 2015 Oct 30;6:8754. doi: 10.1038/ncomms9754 (PMC4640099; doi:10.1038/ncomms9754)
Supplement: Supplementary Data 4 — List of SNPs with host associations detected by random forest. [file ncomms9754-s5.xlsx]

## Sheet: 4
Supplementary Data 4. List of SNPs with host associations detected by random forest.
SNP Variable	Score	Rank of Importance
OMPC_153	100	||||||||||||||||||||||||||||||||||||||||||||||||
FIMH_936	80.6149	||||||||||||||||||||||||||||||||||||||
STBD_1006	79.6265	||||||||||||||||||||||||||||||||||||||
FIMH_270	75.6852	||||||||||||||||||||||||||||||||||||
FIMH_855	72.6409	||||||||||||||||||||||||||||||||||
STHE_331	72.0691	||||||||||||||||||||||||||||||||||
STBD_45	70.9048	||||||||||||||||||||||||||||||||||
STBD_316	69.364	|||||||||||||||||||||||||||||||||
OMPC_315	63.5091	||||||||||||||||||||||||||||||
STBD_318	63.4581	||||||||||||||||||||||||||||||
FIMH_298	63.0042	||||||||||||||||||||||||||||||
FIMH_723	62.9054	||||||||||||||||||||||||||||||
FIMH_162	62.3214	|||||||||||||||||||||||||||||
OMPC_954	60.9023	|||||||||||||||||||||||||||||
STHE_78	58.5957	||||||||||||||||||||||||||||
FIMH_377	56.2285	||||||||||||||||||||||||||
FIMH_759	55.7062	||||||||||||||||||||||||||
FIMH_555	55.6379	||||||||||||||||||||||||||
OMPC_510	55.4984	||||||||||||||||||||||||||
STBD_159	54.9039	||||||||||||||||||||||||||
FIMH_510	53.1277	|||||||||||||||||||||||||
OMPA_136	52.844	|||||||||||||||||||||||||
STHE_52	46.7137	||||||||||||||||||||||
FIMH_714	46.365	||||||||||||||||||||||
FIMH_297	45.3853	|||||||||||||||||||||
FIMH_588	44.7751	|||||||||||||||||||||
STHE_150	44.1327	|||||||||||||||||||||
SAFD_76	43.6205	||||||||||||||||||||
BCFD_504	43.2168	||||||||||||||||||||
STBD_565	42.9922	||||||||||||||||||||
FIMH_717	41.7585	||||||||||||||||||||
STBD_231	37.7995	||||||||||||||||||
SAFD_312	35.7411	|||||||||||||||||
FIMH_953	35.3081	||||||||||||||||
STHE_712	34.0399	||||||||||||||||
STHE_900	33.9307	||||||||||||||||
BCFD_924	32.6814	|||||||||||||||
OMPC_456	32.6202	|||||||||||||||
SAFD_126	30.0563	||||||||||||||
SAFD_250	29.7635	||||||||||||||
STBD_196	28.1757	|||||||||||||
STHE_642	27.868	|||||||||||||
FIMH_410	27.6324	|||||||||||||
SAFD_339	27.3867	|||||||||||||
OMPC_732	27.1062	|||||||||||||
STFH_603	25.8561	||||||||||||
FIMH_392	24.591	|||||||||||
STBD_408	23.5085	|||||||||||
FIMH_225	22.7342	||||||||||
BCFD_90	22.5277	||||||||||
STFH_418	21.4714	||||||||||
FIMH_78	21.0667	||||||||||
FIMH_828	21.0069	||||||||||
STDD_734	19.6838	|||||||||
OMPC_459	19.4475	|||||||||
STDD_909	18.9633	|||||||||
BCFD_969	18.9493	|||||||||
STHE_813	17.804	||||||||
FIMH_266	17.4344	||||||||
STHE_916	17.4129	||||||||
LPFD_1005	17.2785	||||||||
OMPC_390	17.0326	||||||||
STCD_465	16.5088	|||||||
STHE_687	16.4848	|||||||
STBD_1227	15.6705	|||||||
STHE_887	15.5267	|||||||
BCFD_87	15.3699	|||||||
BCFD_731	14.9561	|||||||
OMPC_993	14.658	|||||||
FIMH_737	14.2767	||||||
STDD_930	14.2283	||||||
STDD_1070	13.81	||||||
PSEUDO1_LPFD	13.697	||||||
STBD_165	12.4791	|||||
PRESENCE1_PEFA	12.4498	|||||
SAFD_147	12.3212	|||||
STFH_555	12.1233	|||||
BCFD_627	12.0542	|||||
STHE_987	10.8754	|||||
STFH_835	10.7342	|||||
STHE_297	10.5765	|||||
STHE_777	10.5539	|||||
OMPN_735	10.3335	||||
BCFD_781	10.3318	||||
BCFD_552	10.2049	||||
OMPA_207	10.1975	||||
BCFD_750	9.7815	||||
OMPA_630	9.7444	||||
BCFD_957	9.7124	||||
STIH_526	9.5263	||||
STDD_242	9.3945	||||
LPFD_880	8.9515	||||
FIMH_600	8.6999	||||
OMPC_582	8.6196	||||
STIH_864	8.6036	||||
STJA_70	8.5393	||||
OMPC_393	8.4946	||||
BCFD_214	8.4065	||||
STHE_741	8.3947	||||
STFH_816	8.3623	||||
STHE_765	8.3232	|||
STIH_30	8.2863	|||
SAFD_334	8.1441	|||
STBD_276	8.0881	|||
OMPN_777	7.9549	|||
STHE_504	7.8756	|||
STDD_447	7.8426	|||
OMPN_742	7.6786	|||
STBD_558	7.6366	|||
STIH_753	7.5384	|||
STDD_1026	7.3602	|||
STHE_315	7.3322	|||
STDD_414	7.2344	|||
STHE_762	7.1658	|||
STDD_258	7.1405	|||
STFH_90	6.7931	|||
OMPN_657	6.5901	|||
OMPN_743	6.5881	|||
BCFD_810	6.4352	|||
OMPC_554	6.4348	|||
OMPN_759	6.3884	|||
STDD_393	6.3698	|||
STBD_912	6.1673	||
BCFD_660	5.9198	||
STJA_63	5.898	||
STHE_458	5.6828	||
OMPA_471	5.5488	||
BCFD_936	5.311	||
STDD_334	5.2207	||
STDD_359	5.2181	||
FIMH_180	5.2069	||
STJA_43	4.879	||
OMPN_702	4.8281	||
OMPN_771	4.7923	||
STBD_1119	4.7647	||
BCFD_597	4.7396	||
STHE_259	4.7348	||
SAFD_141	4.649	||
STBD_477	4.5829	||
STJA_102	4.1907	||
STBD_152	4.1754	||
OMPC_495	4.0806	|
STCD_636	3.783	|
STIH_876	3.7443	|
STBD_83	3.7128	|
OMPN_774	3.6798	|
STFH_462	3.5702	|
STBD_267	3.5149	|
OMPA_711	3.4115	|
FIMH_51	3.4025	|
STIH_661	3.3383	|
OMPC_1118	3.3129	|
STFH_339	3.2136	|
OMPC_819	3.1667	|
STDD_337	3.1414	|
BCFD_372	3.1315	|
OMPA_702	3.117	|
OMPN_705	3.0845	|
OMPN_698	3.0187	|
STCD_700	2.9928	|
STFH_631	2.8766	|
STBD_151	2.849	|
STBD_933	2.8039	|
STCD_639	2.7864	|
OMPN_714	2.752	|
BCFD_866	2.7485	|
STFH_775	2.7178	|
STHE_49	2.6602	|
STJA_537	2.6448	|
LPFD_891	2.6364	|
OMPA_714	2.6354	|
STHE_243	2.5599	|
OMPC_360	2.5393	|
OMPN_762	2.5204	|
OMPN_700	2.4898	|
STDD_574	2.4456	|
OMPC_723	2.4054	|
STBD_213	2.3965	|
OMPC_551	2.3609	|
STHE_930	2.3195	|
BCFD_726	2.2983	|
FIMH_135	2.2898	|
OMPN_934	2.1228	|
