# Supplementary material for: Allelic variation contributes to bacterial host specificity
Source: Nat Commun. 2015 Oct 30;6:8754. doi: 10.1038/ncomms9754 (PMC4640099; doi:10.1038/ncomms9754)
Supplement: Supplementary Data 5 — List of SNPs with host associations detected by AIC of multinomial regression. [file ncomms9754-s6.xlsx]

## Sheet: 5
Supplementary Data 5. List of SNPs with host associations detected by AIC of multinomial regression.
		bovine	chicken	equine	human	porcine
bcfD_301_3	FALSE	0	9	0	0	0
	TRUE	114	123	69	179	21
bcfD_731_4	FALSE	93	121	68	170	14
	TRUE	21	11	1	9	7
bcfD_781_4	FALSE	6	0	1	0	0
	TRUE	108	132	68	179	21
fimH_238_3	FALSE	0	0	4	9	0
	TRUE	114	132	65	170	21
fimH_600_3	FALSE	108	126	69	179	21
	TRUE	6	6	0	0	0
fimH_737_3	FALSE	93	121	68	170	14
	TRUE	21	11	1	9	7
lpfD_880_4	FALSE	6	0	0	1	0
	TRUE	108	132	69	178	21
lpfD_891_3	FALSE	6	0	0	1	0
	TRUE	108	132	69	178	21
ompC_732_3	FALSE	0	0	0	5	0
	TRUE	114	132	69	174	21
ompC_915_4	FALSE	0	3	0	0	0
	TRUE	114	129	69	179	21
ompC_1118_3	FALSE	39	48	36	37	7
	TRUE	75	84	33	142	14
ompC_1121_3	FALSE	108	132	66	179	21
	TRUE	6	0	3	0	0
ompN_686_2	FALSE	114	132	69	178	21
	TRUE	0	0	0	1	0
ompN_686_4	FALSE	0	0	0	2	0
	TRUE	114	132	69	177	21
ompN_687_3	FALSE	114	132	69	178	21
	TRUE	0	0	0	1	0
ompN_688_3	FALSE	0	0	0	1	0
	TRUE	114	132	69	178	21
ompN_689_4	FALSE	114	132	69	178	21
	TRUE	0	0	0	1	0
ompN_691_4	FALSE	0	0	0	1	0
	TRUE	114	132	69	178	21
ompN_693_2	FALSE	0	0	0	1	0
	TRUE	114	132	69	178	21
ompN_695_2	FALSE	114	132	69	178	21
	TRUE	0	0	0	1	0
ompN_697_2	FALSE	0	0	0	1	0
	TRUE	114	132	69	178	21
ompN_698_3	FALSE	114	132	69	178	21
	TRUE	0	0	0	1	0
ompN_699_3	FALSE	0	0	0	1	0
	TRUE	114	132	69	178	21
ompN_700_3	FALSE	114	132	69	178	21
	TRUE	0	0	0	1	0
ompN_701_3	FALSE	0	0	0	1	0
	TRUE	114	132	69	178	21
ompN_702_2	FALSE	0	0	0	2	0
	TRUE	114	132	69	177	21
ompN_703_3	FALSE	114	132	69	178	21
	TRUE	0	0	0	1	0
ompN_705_4	FALSE	114	132	69	178	21
	TRUE	0	0	0	1	0
ompN_714_3	FALSE	114	132	69	178	21
	TRUE	0	0	0	1	0
ompN_717_3	FALSE	114	132	69	178	21
	TRUE	0	0	0	1	0
ompN_735_2	FALSE	0	0	0	1	0
	TRUE	114	132	69	178	21
ompN_737_3	FALSE	114	132	69	178	21
	TRUE	0	0	0	1	0
ompN_742_4	FALSE	0	0	0	1	0
	TRUE	114	132	69	178	21
ompN_743_3	FALSE	0	0	0	1	0
	TRUE	114	132	69	178	21
ompN_744_4	FALSE	114	132	69	178	21
	TRUE	0	0	0	1	0
ompN_756_3	FALSE	114	132	69	177	21
	TRUE	0	0	0	2	0
ompN_759_3	FALSE	114	132	69	178	21
	TRUE	0	0	0	1	0
ompN_762_3	FALSE	114	132	69	178	21
	TRUE	0	0	0	1	0
ompN_769_3	FALSE	0	0	0	1	0
	TRUE	114	132	69	178	21
ompN_771_4	FALSE	0	0	0	1	0
	TRUE	114	132	69	178	21
ompN_774_4	FALSE	114	132	69	178	21
	TRUE	0	0	0	1	0
ompN_777_2	FALSE	114	132	69	178	21
	TRUE	0	0	0	1	0
ompN_786_2	FALSE	114	132	69	178	21
	TRUE	0	0	0	1	0
ompN_934_3	FALSE	114	132	68	178	21
	TRUE	0	0	1	1	0
safD_170_3	FALSE	1	2	0	1	0
	TRUE	113	130	69	178	21
safD_319_4	FALSE	114	126	69	169	21
	TRUE	0	6	0	10	0
stbD_267_3	FALSE	5	0	0	0	0
	TRUE	109	132	69	179	21
stcD_636_3	FALSE	6	0	0	1	0
	TRUE	108	132	69	178	21
stcD_700_4	FALSE	108	132	69	178	21
	TRUE	6	0	0	1	0
stfH_59_3	FALSE	114	132	69	179	21
	TRUE	0	0	0	0	0
stfH_65_4	FALSE	114	132	69	179	21
	TRUE	0	0	0	0	0
stfH_339_3	FALSE	109	132	69	179	21
	TRUE	5	0	0	0	0
stfH_418_4	FALSE	107	131	68	179	21
	TRUE	7	1	1	0	0
stfH_555_3	FALSE	7	1	0	0	0
	TRUE	107	131	69	179	21
stfH_744_4	FALSE	5	0	0	0	0
	TRUE	109	132	69	179	21
stfH_775_3	FALSE	5	0	0	0	0
	TRUE	109	132	69	179	21
sthE_243_3	FALSE	109	132	69	179	21
	TRUE	5	0	0	0	0
sthE_315_4	FALSE	4	0	0	5	0
	TRUE	110	132	69	174	21
sthE_777_3	FALSE	108	132	69	178	21
	TRUE	6	0	0	1	0
sthE_780_3	FALSE	6	0	0	1	0
	TRUE	108	132	69	178	21
sthE_887_4	FALSE	9	13	2	28	0
	TRUE	105	119	67	151	21
sthE_1069_4	FALSE	114	132	67	179	21
	TRUE	0	0	2	0	0
stiH_628_4	FALSE	114	123	69	177	21
	TRUE	0	9	0	2	0
stiH_661_4	FALSE	0	0	4	9	0
	TRUE	114	132	65	170	21
stjA_63_3	FALSE	6	0	0	1	0
	TRUE	108	132	69	178	21
stjA_102_3	FALSE	108	132	69	178	21
	TRUE	6	0	0	1	0
stjA_517_4	FALSE	6	0	0	0	0
	TRUE	108	132	69	179	21
stjA_537_4	FALSE	108	132	69	178	21
	TRUE	6	0	0	1	0
pseudo0_lpfD_1	FALSE	30	76	47	105	6
	TRUE	84	56	22	74	15
presence0_pefA_1	FALSE	51	88	44	127	15
	TRUE	63	44	25	52	6
bcfD_690_4	FALSE	110	132	69	179	21
	TRUE	4	0	0	0	0
fimH_168_4	FALSE	4	0	0	0	0
	TRUE	110	132	69	179	21
ompC_819_3	FALSE	114	126	69	178	21
	TRUE	0	6	0	1	0
ompN_660_4	FALSE	114	132	69	178	21
	TRUE	0	0	0	1	0
stdD_216_2	FALSE	110	132	69	179	21
	TRUE	4	0	0	0	0
stdD_334_4	FALSE	110	132	69	179	21
	TRUE	4	0	0	0	0
stdD_337_3	FALSE	4	4	0	0	0
	TRUE	110	128	69	179	21
stdD_414_4	FALSE	110	132	69	179	21
	TRUE	4	0	0	0	0
stdD_535_4	FALSE	110	132	69	179	21
	TRUE	4	0	0	0	0
stdD_574_4	FALSE	110	132	69	179	21
	TRUE	4	0	0	0	0
stdD_630_2	FALSE	110	132	69	179	21
	TRUE	4	0	0	0	0
stdD_708_4	FALSE	110	132	69	179	21
	TRUE	4	0	0	0	0
stdD_909_4	FALSE	4	4	0	0	0
	TRUE	110	128	69	179	21
stdD_930_3	FALSE	110	132	69	179	21
	TRUE	4	0	0	0	0
stdD_932_4	FALSE	110	132	69	179	21
	TRUE	4	0	0	0	0
stdD_935_3	FALSE	110	132	69	179	21
	TRUE	4	0	0	0	0
stfH_790_4	FALSE	0	4	0	0	0
	TRUE	114	128	69	179	21
sthE_813_4	FALSE	6	5	0	1	0
	TRUE	108	127	69	178	21
stjA_43_3	FALSE	109	132	69	178	21
	TRUE	5	0	0	1	0
