# Supplementary material for: Allelic variation contributes to bacterial host specificity
Source: Nat Commun. 2015 Oct 30;6:8754. doi: 10.1038/ncomms9754 (PMC4640099; doi:10.1038/ncomms9754)
Supplement: Supplementary Data 6 — List of SNPs with host associations detected by mPhen (cells highlighted in yellow indicate association that have a correlation coefficient with P-value < 0.01). [file ncomms9754-s7.xlsx]

## Sheet: 6
Supplementary Data 6. List of SNPs with host associations detected by mPhen (cells highlighted in yellow indicate association that have a correlation coefficient with P-value < 0.01).
	Human	Bovine	Equine	Porcine	Chicken	Others
bcfD301						3.03829
safD_170						2.99781
ompN_717						2.30259
ompN_744						2.30259
ompN_769						2.30259
ompN_771						2.30259
ompN_774						2.30259
ompN_776						2.30259
ompN_777						2.30259
ompN_786						2.30259
ompN_792						2.30259
ompN_795						2.30259
ompN_802						2.30259
ompN_804						2.30259
ompN_807						2.30259
ompN_810						2.30259
ompN_934						2.30259
ompC_1118	-0.83067		0.966622		0.689743
sthE_887	0.985348
bcfD731	-1.00725	0.856205		1.54638
fimH737	-0.90643	0.829163		1.52606
stfH_790		1.84055
stcD_465		1.84055
lpfD1005		1.84055
stfH_555		2.7013
ompA_136		1.73678
ompA_207		1.58045
fimH410		1.59403
ompN_276		1.92127
stbD_1227		1.61524
stfH_418		2.00383
fimH828		1.61524
stiH_628					3.36281
stdD_932		2.29368
ompC_1121		2.13039
stjA_63		2.13039
stjA_102		2.13039
stjA_517		2.53802
bcfD781		3.23332
stfH_775		2.34665
lpfD880		3.23332
lpfD891		3.23332
stcD_636		3.23332
stcD_700		3.23332
sthE_777		3.23332
sthE_780		3.23332
stjA_537		3.23332
stfH_339		3.04195
stjA_43		3.04195
stbD_1301			2.48686
stcD_959			2.48686
