# Supplementary material for: Allelic variation contributes to bacterial host specificity
Source: Nat Commun. 2015 Oct 30;6:8754. doi: 10.1038/ncomms9754 (PMC4640099; doi:10.1038/ncomms9754)
Supplement: Supplementary Data 7 — List of isolates with fimH sequences from Salmonella enterica subsp. I ("databank" refers to the Salmonella genome database at http://www.ncbi.nlm.nih.gov/genome/152). [file ncomms9754-s8.xlsx]

## Sheet: 7
Supplementary Data 7. List of isolates with fimH sequences from Salmonella enterica subsp. I ("databank" refers to the Salmonella genome database at http://www.ncbi.nlm.nih.gov/genome/152).
Strains	Serovar	Host	Year	Location	Reference
AJB3	Typhimurium	Murine	1935		ACC69033
CA50	Typhimurium				AAA75420
G1	Gallinarum	Chicken		Poland	AAR83178
P1	Pullorum	Chicken		Poland	AAR83177
2010K-2764	Typhimurium		2010		AGE44336
2011K-0414	Typhimurium	Human	2011		AGE44335
2010K-2756	Typhimurium	Human	2010		AGE44333
Ab1	Abortusovis	Ovine			ABL10287
2010K-1406	Mississippi	Human	2010		AGE44343
08-1627	Montevideo				AGE44342
08-0816	Montevideo	Human	2008		AGE44341
2010K-1102	Bareilly	Human	2010		AGE44340
2010K-2404	Java	Human	2010		AGE44339
2011K-0114	Braenderup	Human	2011		AGE44338
2010K-1180	Oranienburg	Human	2010		AGE44337
2009K0956	Schwarzengrund	Human	2009		AGE44334
1656/04	Choleraesuis	Porcine			ABK76650
ATCC700623	Gallinarum	Chicken			ACC69034
08-1301	Montevideo	Human	2008		AGM38932
SH2187	Schwarzengrund	Human			KC659953
07-1020	Anatum	Human	2007		AGM38933
06-0762	Mississippi	Human	2006		AGM38931
2010K-0160	Agona	Human	2010		AFY63299
07-1070	Hartford	Human	2007		AFY63298
2009K0076	Litchfield	Human	2009		AFY63295
08-1625	Tennessee	Human	2008		AFY63297
07-0217	Oranienburg	Human	2007		AFY63294
2009K0635	Paratyphi B var.L(+)tartrate+	Human	2009		AFY63293
07-0132	Stanley	Human	2007		AFY63292
08-1462	Hadar	Human	2008		AFY63291
07-0124	Mbandaka	Human	2007		AFY63290
Inf1	Infantis				ABK27328
Dub1	Dublin				ABI18971
Had1	Hadar				ABI18970
SENTFIMHA	Enteritidis				AAN64295
111113	Manhattan				CDF51916
CT18	Typhi	Human	1993	Vietnam	databank
ATCC 9150	Paratyphi A				databank
Ty2	Typhi	Human	1916	Russia	databank
CFSAN002050	Cubana	Plant	2012	US_AZ	databank
08-1736	4,[5],12:i:-			US	databank
SL483	Agona	Human	2003	WI	databank
CFSAN000189	Bareilly	Fish	2003	India	databank
3114	Bovismorbificans				databank
SC-B67	Choleraesuis	Human	2002	Taiwan	databank
CT02021853	Dublin	Human	2004	US_MO	databank
1518	Dublin	Bovine			databank
P125109	Enteritidis	Human		United Kingdom	databank
289_91	Gallinarum	Chicken	1955	United Kingdom	databank
9	Gallinarum	Chicken		Brazil	databank
CDC1983-67	Pullorum	Chicken		China	databank
RKS5078	Pullorum	Chicken			databank
H_41578	Heidelberg		2011	US_OH	databank
B_B182	Heidelberg	Bovine		France	databank
CFSAN002069	Heidelberg	Chicken		US_WA	databank
H_SL476	Heidelberg	Chicken	2003	US_MN	databank
CFSAN001992	Javiana				databank
USMARC-S3124.1	Newport	Human	2000	US_MN	databank
AKU_12601	Paratyphi A	Human	2004	Pakistan	databank
SPB7	Paratyphi B	Human	2002	Malaysia	databank
RKS4594	Paratyphi C	Human	1988	France	databank
S06004	Pullorum	Chicken		China	databank
CVM19633	Schwarzengrund	Plant	2002	Thailand	databank
P-stx-12	Typhi	Human		India	databank
Ty21a	Typhi	Human			databank
SCSA50	Choleraesuis	Porcine	1999	United Kingdom	databank
SD3246	Dublin	Bovine	1955	United Kingdom	databank
SARB27	Infantis	Human	1993	Senegal	databank
CVM23701	4,[5],12:i:-	Human	2002	US_IA	databank
SS44	Abortusovis	Ovine	1970	Italy	databank
A4-669	Adelaide	Human	2005	US_NY	databank
01.O.05	Agona	Human	2005	Ireland	databank
02.O.05	Agona	Human	2005	Ireland	databank
03.O.05	Agona	Human	2005	Ireland	databank
04.O.05	Agona	Human	2005	Ireland	databank
05.O.06	Agona	Human	2006	Ireland	databank
06.O.05	Agona	Human	2005	Ireland	databank
07.O.05	Agona	Human	2005	Ireland	databank
08.A.05	Agona	Bovine	2005	Ireland	databank
09.F.08	Agona	Chicken	2008	Ireland	databank
10.A.05	Agona	Chicken	2005	Ireland	databank
11.A.05	Agona	Chicken	2005	Ireland	databank
12.A.06	Agona	Chicken	2006	Ireland	databank
13.E.05	Agona	Env	2005	Ireland	databank
14.E.05	Agona	Env	2005	Ireland	databank
15.H.03	Agona	Human	2003	Denmark	databank
17.H.06	Agona	Human	2006	United Kingdom	databank
18.H.07	Agona	Human	2007	Denmark	databank
19.F.03	Agona	Plant	2003	Germany	databank
20.H.06	Agona	Human	2006	United Kingdom	databank
21.H.10	Agona	Human	2010	Germany	databank
22.H.04	Agona	Human	2004	United Kingdom	databank
23.F.01	Agona	Plant	2001	Germany	databank
24.H.04	Agona	Human	2004	Taiwan	databank
26.F.98	Agona	Plant	1998	US	databank
27.O.98	Agona	Human	1998	US	databank
28.O.08	Agona		2008	US	databank
29.O.08	Agona		2008	US	databank
30.H.04	Agona	Human	2004	Ireland	databank
31.H.09	Agona	Human	2009	United Kingdom	databank
32.A.00	Agona	Bovine	2000	United Arab Emirates	databank
33.A.05	Agona	Chicken	2005	United Arab Emirates	databank
34.H.09	Agona	Human	2009	United Kingdom	databank
35.H.08	Agona	Human	2008	Taiwan	databank
36.H.00	Agona	Human	2000	United Kingdom	databank
37.F.02	Agona	Plant	2002	Germany	databank
38.O.03	Agona	Human	2003	Germany	databank
39.O.03	Agona	Human	2003	Germany	databank
40.E.08	Agona	Env	2008	Ireland	databank
41.E.09	Agona	Env	2009	Ireland	databank
42.E.09	Agona	Env	2009	Ireland	databank
43.E.09	Agona	Env	2009	Ireland	databank
44.E.09	Agona	Env	2009	Ireland	databank
45.E.09	Agona	Env	2009	Ireland	databank
46.E.09	Agona	Env	2009	Ireland	databank
48.E.08	Agona	Env	2008	Ireland	databank
49.E.09	Agona	Env	2009	Ireland	databank
50.E.08	Agona	Env	2008	Ireland	databank
51.E.09	Agona	Env	2009	Ireland	databank
52.F.08	Agona	Porcine	2008	Ireland	databank
53.F.08	Agona	Porcine	2008	Ireland	databank
54.O.08	Agona	Human	2008	Ireland	databank
55.U.08	Agona		2008	Ireland	databank
56.O.08	Agona	Human	2008	Ireland	databank
57.A.08	Agona	Porcine	2008	Ireland	databank
58.E.08	Agona	Env	2008	United Kingdom	databank
59.F.08	Agona	Porcine	2008	Ireland	databank
60.O.08	Agona	Human	2008	United Kingdom	databank
61.O.08	Agona	Human	2008	United Kingdom	databank
62.H.72	Agona	Human	1972	United Kingdom	databank
63.H.87	Agona	Human	1987	Austria	databank
64.H.00	Agona	Human	2000	United Kingdom	databank
65.H.72	Agona	Human	1972	England	databank
66.F.99	Agona	Food	1999	Germany	databank
67.H.09	Agona	Human	2009	Ireland	databank
68.U.05	Agona		2005	United Kingdom	databank
69.H.06	Agona	Human	2006	United Kingdom	databank
70.E.05	Agona	Env	2005	Ireland	databank
71.E.05	Agona	Env	2005	Ireland	databank
72.A.52	Agona	Bovine	1952	Ghana	databank
73.H.09	Agona	Human	2009	United Kingdom	databank
SH08SF124	Agona				databank
SH10GFN094	Agona				databank
SH11G1113	Agona				databank
R6-377	Alachua	Human	2006	US_NY	databank
06-0532	Anatum				databank
R6-199	Baildon	Human	2006	US_NY	databank
06-0784	Bareilly	Human	2006		databank
07-0873	Bareilly		2007		databank
DG22	Dublin	Bovine			databank
HWS51	Dublin	Bovine			databank
SL1438	Dublin	Bovine			databank
UC16	Dublin	Bovine			databank
08-0047	Enteritidis	Human	2007	US	databank
08-0128	Enteritidis	Human	2008	US	databank
08-0627	Enteritidis	Human	2008	US	databank
08-1080	Enteritidis	Human		US	databank
13-1	Enteritidis	Chicken		US_GA	databank
13183-1	Enteritidis	Chicken		US_IA	databank
17927	Enteritidis	Human	2001	US_IA	databank
18569	Enteritidis	Chicken		Meixco	databank
20037	Enteritidis	Chicken		US_TN	databank
2009K0958	Enteritidis	Human	2009	US	databank
2009K1651	Enteritidis	Human	2009	US	databank
2009K1726	Enteritidis	Human	2009	US	databank
2010-1237	Enteritidis	Human	2010	US	databank
2010K-0262	Enteritidis	Human	2010		databank
2010K-0267	Enteritidis	Human	2010		databank
2010K-0271	Enteritidis	Human	2010		databank
2010K-0284	Enteritidis	Human	2010		databank
2010K-0286	Enteritidis	Human	2010		databank
2010K-0669	Enteritidis	Human	2010	US	databank
2010K-2599	Enteritidis	Human	2010	US	databank
22510-1	Enteritidis	Chicken		US_NC	databank
22558	Enteritidis	Human	2001	US_IA	databank
22704	Enteritidis	Chicken		US_MD	databank
33944	Enteritidis	Chicken		US_MD	databank
436	Enteritidis	Chicken		UK	databank
485549-17	Enteritidis	Env	2010	US_IA	databank
50-3079	Enteritidis		1950	US_NJ	databank
50-5646	Enteritidis		1950	US_TX	databank
53-407	Enteritidis	Human	1953		databank
543463 22-17	Enteritidis	Env	2010	US_OH	databank
543463 40-18	Enteritidis	Env	2010	US_OH	databank
543463 42-20	Enteritidis	Env	2010	US_OH	databank
561362 1-1	Enteritidis	Env	2010	US_OH	databank
561362 9-7	Enteritidis	Env	2010	US_OH	databank
576709	Enteritidis	Human	2010	US_IA	databank
58-6482	Enteritidis	Human	1958		databank
596866-22	Enteritidis	Env	2010	US_IA	databank
596866-70	Enteritidis	Env	2010	US_IA	databank
6.0562-1	Enteritidis			US_IA	databank
607307-2	Enteritidis	Env	2010	US_IA	databank
607307-6	Enteritidis	Env	2010	US_IA	databank
607308-16	Enteritidis	Env	2010	US_IA	databank
607308-19	Enteritidis	Env	2010	US_IA	databank
607308-9	Enteritidis	Env	2010	US_IA	databank
62-1976	Enteritidis	Human	1962	US_MA	databank
622731-39	Enteritidis	Env	2010	US_IA	databank
629163	Enteritidis	Env	2010	US	databank
629164-26	Enteritidis	Env	2010	US_IA	databank
629164-37	Enteritidis	Env	2010	US_IA	databank
635290-58	Enteritidis	Env	2010	US_IA	databank
638970-15	Enteritidis	Chicken	2010	US_IA	databank
639016-6	Enteritidis	Chicken	2010	US_IA	databank
639672-46	Enteritidis	Env	2010	US_IA	databank
639672-50	Enteritidis	Env	2010	US_IA	databank
640631	Enteritidis	Env	2010	US_IA	databank
642044 4-1	Enteritidis	Env	2010	US_OH	databank
642044 8-1	Enteritidis	Env	2010	US_OH	databank
642046 4-7	Enteritidis	Env	2010	US_OH	databank
648898 4-5	Enteritidis	Env	2010	US_OH	databank
648899 3-17	Enteritidis	Env	2010	US_OH	databank
648900 1-16	Enteritidis	Env	2010	US_OH	databank
648901 1-17	Enteritidis	Env	2010	US_OH	databank
648901 16-16	Enteritidis	Env	2010	US_OH	databank
648901 39-2	Enteritidis	Env	2010	US_OH	databank
648901 6-18	Enteritidis	Env	2010	US_OH	databank
648902 6-8	Enteritidis	Env	2010	US_OH	databank
648903 1-6	Enteritidis	Env	2010	US_OH	databank
648904 3-6	Enteritidis	Env	2010	US_OH	databank
648905 5-18	Enteritidis	Env	2010	US_OH	databank
653049 13-19	Enteritidis	Env	2010	US_OH	databank
76-2651	Enteritidis	Human	1976	US_MA	databank
77-0424	Enteritidis	Human	1977	US_AZ	databank
77-1427	Enteritidis	Human	1977	US_RI	databank
77-2659	Enteritidis	Human	1977	US_SD	databank
78-1757	Enteritidis	Human	1978	US_NE	databank
81-2625	Enteritidis	Human	1981	US_NM	databank
8b-1	Enteritidis			US_GA	databank
CDC_2010K_0895	Enteritidis	Human	2010	US_OH	databank
CDC_2010K_0899	Enteritidis		2010	US_OH	databank
CDC_2010K_0956	Enteritidis	Human	2010	US_OH	databank
CDC_2010K_0968	Enteritidis	Human	2010	US_OH	databank
CDC_2010K_1010	Enteritidis		2010	US_NC	databank
CDC_2010K_1018	Enteritidis	Human	2010	US_NC	databank
CDC_2010K_1441	Enteritidis	Human	2010	US_CA	databank
CDC_2010K_1444	Enteritidis	Human	2010	US_CA	databank
CDC_2010K_1445	Enteritidis	Human	2010	US_CA	databank
CDC_2010K_1455	Enteritidis	Human	2010	US_PA	databank
CDC_2010K_1457	Enteritidis	Human	2010	US_PA	databank
CDC_2010K_1543	Enteritidis	Human	2010	US_CA	databank
CDC_2010K_1558	Enteritidis	Human	2010	US_IA	databank
CDC_2010K_1559	Enteritidis	Human	2010	US_IA	databank
CDC_2010K_1565	Enteritidis	Human	2010	US_MN	databank
CDC_2010K_1566	Enteritidis	Human	2010	US_MN	databank
CDC_2010K_1575	Enteritidis	Human	2010	US_MN	databank
CDC_2010K_1580	Enteritidis	Human	2010	US_MN	databank
CDC_2010K_1594	Enteritidis	Human	2010	US_CA	databank
CDC_2010K_1725	Enteritidis	Human	2010	US_NV	databank
CDC_2010K_1729	Enteritidis	Human	2010	US_NV	databank
CDC_2010K_1745	Enteritidis	Human	2010	US_WI	databank
CDC_2010K_1747	Enteritidis	Human	2010	US_WI	databank
CDC_2010K_1791	Enteritidis	Human	2010	US_TN	databank
CDC_2010K_1795	Enteritidis	Human	2010	US_TN	databank
CDC_2010K_1808	Enteritidis	Human	2010	US_TX	databank
CDC_2010K_1810	Enteritidis	Human	2010	US_TX	databank
CDC_2010K_1811	Enteritidis	Human	2010	US_TX	databank
CDC_2010K_1882	Enteritidis	Human	2010	US_CO	databank
CDC_2010K_1884	Enteritidis		2010		databank
CHS4	Enteritidis	Chicken		China	databank
CHS44	Enteritidis	Chicken		China	databank
CVM_56-3991	Enteritidis	Human	1956	US_TN	databank
CVM_69-4941	Enteritidis	Human	1969	US_NH	databank
CVM_76-3618	Enteritidis	Human	1976	US_AZ	databank
CVM_81-2490	Enteritidis	Human	1981	US_NJ	databank
CVM_N202	Enteritidis	Chicken	2004	US_USA	databank
LA5	Enteritidis	Chicken		US_France	databank
PT23	Enteritidis			US_GA	databank
SARB17	Enteritidis				databank
SE10	Enteritidis	Chicken		US_ME	databank
SE15-1	Enteritidis	Env		US_ME	databank
SE30663	Enteritidis	Chicken		US_MD	databank
SE8a	Enteritidis			US_GA	databank
SL909	Enteritidis			US_NC	databank
SL913	Enteritidis			US_NC	databank
9184	Gallinarum	Chicken			databank
A4-567	Gaminara	Human	2005	US_NY	databank
S5-487	Give	Human	2004	US_NY	databank
SL485	Hadar	Human	2011		databank
2011K-0112	Hadar		2011		databank
2012K-0272	Hadar		2011		databank
RI_05P066	Hadar	Human	2005	US_MA	databank
sh01	Hadar			United Kingdom	databank
si01	Infantis			United Kingdom	databank
06-0676	Hartford	Human	2006	US_GA	databank
2012K-0272	Hartford				databank
41563	Heidelberg	Human	2011	US_OR	databank
41565	Heidelberg	Chicken	2011	US_WA	databank
41566	Heidelberg	Chicken	2011	US_WA	databank
41573	Heidelberg	Human	2011	US_OH	databank
GT_41579	Heidelberg	Chicken	2011	US_OH	databank
CFSAN00322	Heidelberg	Human	2011		databank
CFSAN00325	Heidelberg	Human	2011		databank
CFSAN00326	Heidelberg	Chicken	2011		databank
CFSAN00328	Heidelberg	Porcine	2011		databank
SARA33	Heidelberg	Human		Mexico	databank
SL486	Heidelberg	Human	2005	US_GA	databank
A4-620	Hvittingfoss	Human	2005	US_NY	databank
R8-3668	Inverness	Human	2005	US_NY	databank
GAMM04042433	Javiana	Human	2004	US_GA	databank
S5-703	Johannesburg	Human	2005	US_NY	databank
CDC191	Kentucky	Human	2002	US_WI	databank
CVM29188_R	Kentucky	Chicken	2003	US_GA	databank
2009K-0807	Mbandaka	Human	2009	US_USA	databank
2012K-0273	Mbandaka		2012		databank
A4-603	Minnesota	Human	2005	US_NY	databank
2010K-1406	Mississippi	Human	2010	US_GA	databank
A4-633	Mississippi	Human	2005	US_NY	databank
19N	Montevideo	Chicken	2010		databank
2009083312	Montevideo	Human	2009	US_OH	databank
2009085258	Montevideo	Human	2009	US_OH	databank
29N	Montevideo	Env			databank
315731156	Montevideo	Plant	2009		databank
315996572	Montevideo	Plant	2009		databank
366867	Montevideo	Fish	2006		databank
413180	Montevideo	Fish	2007		databank
414877	Montevideo	Env	2007		databank
42N	Montevideo	Human			databank
4441H	Montevideo	Plant			databank
446600	Montevideo	Fish	2007		databank
495297-1	Montevideo	Plant	2010		databank
495297-3	Montevideo	Plant	2010		databank
495297-4	Montevideo	Plant	2010		databank
507440-20	Montevideo	Env	2009		databank
515920-1	Montevideo	Plant	2010		databank
515920-2	Montevideo	Plant	2010		databank
531954	Montevideo	Plant	2009		databank
556150-1	Montevideo	Plant	2009		databank
556152	Montevideo	Plant	2010		databank
609458-1	Montevideo	Plant	2009		databank
609460	Montevideo	Plant	2009		databank
80959-06	Montevideo	Plant	2010	US_GA	databank
81038-01	Montevideo	Plant	2010	US_GA	databank
ATCCBAA710	Montevideo	Human	1993		databank
CASC_09SCPH15965	Montevideo	Human	2009	US_IA	databank
CT_02035278	Montevideo	Human		US_CT	databank
CT_02035318	Montevideo	Plant		US_CT	databank
CT_02035320	Montevideo	Plant		US_CT	databank
CT_02035321	Montevideo	Plant		US_CT	databank
CT_02035327	Montevideo	Plant		US_CT	databank
IA_2009159199	Montevideo	Human	2009	US_IA	databank
IA_2010008282	Montevideo	Human	2010	US_IA	databank
IA_2010008283	Montevideo	Human	2010	US_IA	databank
IA_2010008284	Montevideo	Human	2010	US_IA	databank
IA_2010008285	Montevideo	Human	2010	US_IA	databank
IA_2010008286	Montevideo	Human	2010	US_IA	databank
IA_2010008287	Montevideo	Human	2010	US_IA	databank
LQC10	Montevideo	Env			databank
MB101509-0077	Montevideo	Human	2009	US_NC	databank
MB102109-0047	Montevideo	Human	2009	US_NC	databank
MB110209-0055	Montevideo	Human	2009	US_NC	databank
MB111609-0052	Montevideo	Human	2009	US_NC	databank
MD_MDA09249507	Montevideo	Human	2009	US_MD	databank
NC_MB110209-0054	Montevideo	Human	2009	US_NC	databank
OH_2009072675	Montevideo	Human	2009	US_OH	databank
S5-403	Montevideo			US_NY	databank
SARB30	Montevideo	Human		US_GA	databank
SARB31	Montevideo	Human		US_FL	databank
08-1125	Muenchen				databank
2009K-0951	Muenchen		2009		databank
RKS4129	Muenchen	Bovine	1986	US_KY	databank
CVM19443	Newport	Fish		India	databank
CVM19447	Newport	Reptile		Vietnam	databank
CVM19449	Newport	Fish		Hong Kong	databank
CVM19470	Newport	Fish		Vietnam	databank
CVM19536	Newport	Plant		Vietnam	databank
CVM19567	Newport	Fish		Vietnam	databank
CVM19593	Newport	Bovine		Mexico	databank
CVM21538	Newport	Chicken		US_GA	databank
CVM21539	Newport	Chicken		US_MO	databank
CVM21550	Newport	Porcine		US_TA	databank
CVM21554	Newport	Porcine	2001	US_IL	databank
CVM21559	Newport	Chicken		US_CO	databank
CVM22425	Newport	Bovine	2003	US_AZ	databank
CVM22462	Newport	Canine	2003	US_AZ	databank
CVM22513	Newport	Bovine		US_NC	databank
CVM33953	Newport	Chicken			databank
CVM35185	Newport	Bovine	2004	US_TN	databank
CVM35188	Newport	Equine	2004	US_TN	databank
CVM35199	Newport	Ovine	2004	US_TN	databank
CVM35202	Newport	Equine	2004	US_TN	databank
CVM37978	Newport	Plant	2008	US_CO	databank
CVM4176	Newport	Porcine		US_GA	databank
CVMN1543	Newport	Bovine	2004	US_GA	databank
CVMN18486	Newport	Chicken	2008	NM	databank
Henan_3	Newport	Human		China	databank
JS09102	Newport	Human	2010	China	databank
Levine1	Newport	Plant		US_VA	databank
Levine15	Newport	Plant		US_VA	databank
SH111077	Newport	Human	2011	China	databank
SL317	Newport	Human	2002	US_MN	databank
Shandong_3	Newport	Human		China	databank
GXS2268	Paratyphi A	Human	2007	China	databank
GZ9A00052	Paratyphi A	Human	2000	China	databank
JX05-19	Paratyphi A	Env	2005	China	databank
YN09620	Paratyphi A	Human	2009	China	databank
ZJ98-53	Paratyphi A	Human	1998	China	databank
ATCC10729	Pomona				databank
2010K-2244	Poona				databank
ATCC9120	Pullorum	Chicken			databank
A4-653	Rubislaw	Human	2005	US_NY	databank
SARA23	Saintpaul	Human		US_PA	databank
SARA29	Saintpaul	Human		US_PA	databank
SL480	Schwarzengrund	Human	2003	US_OR	databank
A4-543	Senftenberg	Bovine	2005	US_NY	databank
SS209	Senftenberg	Chicken		France	databank
06-0538	Stanley		2006		databank
CDC07_0191	Tennessee	Human	2007		databank
2010K-1863	Thompson	Human	2006	US_CA	databank
404ty	Typhi	Human	1983	Indonesia	databank
AG3	Typhi	Human		Vietnam	databank
BL196	Typhi	Human	2005	Malaysia	databank
CR0044	Typhi	Human	2007	Malaysia	databank
CR0063	Typhi	Human	2007	Malaysia	databank
E00-7866	Typhi	Human	2000	Morocco	databank
E01-6750	Typhi	Human	2001	Senegal	databank
E02-1180	Typhi	Human	2002	India	databank
E98-0664	Typhi	Human	1998	Kenya	databank
E98-2068	Typhi	Human	1998	Bangladesh	databank
E98-3139	Typhi	Human	1998	Mexico	databank
J185	Typhi	Human	1985	Indonesia	databank
M223	Typhi	Human	1939		databank
ST0208	Typhi	Human	2008	Malaysia	databank
UJ308A	Typhi	Human	1998	Malaysia	databank
UJ816A	Typhi	Human	1998	Malaysia	databank
R8-3404	Uganda	Bovine		US_NY	databank
R8-2977	Urbana	Human	2008	US_NY	databank
SL491_R	Virchow	Human	2005	US_CT	databank
A4-580	Wandsworth	Human	2005	US_NY	databank
SL484	Weltevreden	Fish	2002	Indonesia	databank
2007-60-3289-1R	Weltevreden	Plant			databank
9708_67S	Newport	Reptile	1997	US_PA	Yue et al., 2012
0008_254R	Newport	Bovine	2000	US_PA	Yue et al., 2012
0106_441S	Newport	Chicken	2001	US_PA	Yue et al., 2012
0110_135S	Newport	Equine	2001	US_PA	Yue et al., 2012
0212_156R	Newport	Chicken	2002	US_PA	Yue et al., 2012
9711_216S	Newport	Equine	1997	US_PA	Yue et al., 2012
0008_303R	Newport	Bovine	2000	US_PA	Yue et al., 2012
0107_158R	Newport	Bovine	2001	US_PA	Yue et al., 2012
0112_105R	Newport	Bovine	2001	US_PA	Yue et al., 2012
0305_204R	Newport	Env	2003	US_PA	Yue et al., 2012
0105_9S	Newport	Env	2001	US_PA	Yue et al., 2012
9711_223S	Newport	Equine	1997	US_PA	Yue et al., 2012
0008_322R	Newport	Bovine	2000	US_PA	Yue et al., 2012
0108_323R	Newport	Env	2001	US_PA	Yue et al., 2012
0207_107R	Newport	Porcine	2002	US_PA	Yue et al., 2012
0307_213R	Newport	Equine	2003	US_PA	Yue et al., 2012
0107_1S	Newport	Human	2001	US_PA	Yue et al., 2012
9809_140S	Newport	Equine	1998	US_PA	Yue et al., 2012
0101_406R	Newport	Bovine	2001	US_PA	Yue et al., 2012
0108_431S	Newport	Human	2002	US_PA	Yue et al., 2012
0207_205R	Newport	Env	2002	US_PA	Yue et al., 2012
0107_2S	Newport	Human	2001	US_PA	Yue et al., 2012
0108_314R	Newport	Env	2001	US_PA	Yue et al., 2012
0007_33R	Newport	Bovine	2000	US_PA	Yue et al., 2012
0101_59R	Newport	Bovine	2001	US_PA	Yue et al., 2012
0108_436R	Newport	Bovine	2001	US_PA	Yue et al., 2012
0207_322R	Newport	Bovine	2002	US_PA	Yue et al., 2012
0107_3S	Newport	Human	2001	US_PA	Yue et al., 2012
0109_1167S	Newport	Env	2001	US_PA	Yue et al., 2012
0007_407R	Newport	Bovine	2000	US_PA	Yue et al., 2012
0102_138S	Newport	Env	2001	US_PA	Yue et al., 2012
0109_1163S	Newport	Env	2001	US_PA	Yue et al., 2012
0209_48R	Newport	Human	2002	US_PA	Yue et al., 2012
0306_88R	Newport	Bovine	2003	US_PA	Yue et al., 2012
0305_22R	Newport	Env	2003	US_PA	Yue et al., 2012
0102_163R	Newport	Bovine	2001	US_PA	Yue et al., 2012
0109_376R	Newport	Chicken	2001	US_PA	Yue et al., 2012
0211_109R	Newport	Bovine	2002	US_PA	Yue et al., 2012
207_412S	Newport	Equine	2002	US_PA	Yue et al., 2012
SL254R	Newport	Humna	2005	US_MD	Yue et al., 2012
0008_169S	Newport	Bovine	2000	US_PA	Yue et al., 2012
0103_59R	Newport	Human	2001	US_PA	Yue et al., 2012
0110_1023S	Newport	Human	2001	US_PA	Yue et al., 2012
0211_165S	Newport	Bovine	2002	US_PA	Yue et al., 2012
0205_86S	Newport	Bovine	2002	US_PA	Yue et al., 2012
H_SL317S	Newport	Human	2004	US_MD	Yue et al., 2012
CDC_K3308	Enteritidis	Human	2006	US_MN	Liu et al., 2011a
CDC_K3310	Enteritidis	Human	2006	US_MN	Liu et al., 2011a
CDC_KJ0904	Enteritidis	Env	2001	US_CA	Liu et al., 2011a
CDC_J0899	Enteritidis	Plant	2001	US_CA	Liu et al., 2011a
CDC_J0916	Enteritidis	Env	2001	US_CA	Liu et al., 2011a
CDC_K4426	Enteritidis	Human	2006	US_ME	Liu et al., 2011a
CDC_K4427	Enteritidis	Human	2006	US_ME	Liu et al., 2011a
CDC_08-0040	Enteritidis	Human	2007	US_PA	Liu et al., 2011a
CDC_08-0041	Enteritidis	Human	2007	US_PA	Liu et al., 2011a
CDC_K2082	Enteritidis	Human	2005	US_GA	Liu et al., 2011a
CDC_K2083	Enteritidis	Human	2005	US_GA	Liu et al., 2011a
CDC_K4415	Enteritidis		2006	US_ME	Liu et al., 2011a
CDC_K4419	Enteritidis	Human	2006	US_ME	Liu et al., 2011a
CDC_K4413	Enteritidis	Human	2006	US_ME	Liu et al., 2011a
CDC_08-0041_1	Enteritidis	Human	2007	US_PA	Liu et al., 2011a
K2155	Enteritidis	Human	2005	US_GA	Liu et al., 2011a
UN_K2332	Enteritidis		2005	US_OH	Liu et al., 2011a
08-0254	Enteritidis	Human	2008	US_MN	Liu et al., 2011a
K2155-1	Enteritidis	Human	2005	US_GA	Liu et al., 2011a
UN_K2329	Enteritidis		2005	US_OH	Liu et al., 2011a
CDC_J0900	Enteritidis	Env	2001	US	Liu et al., 2011a
K2518	Enteritidis	Human		US_OR	Liu et al., 2011a
K3308	Enteritidis	Human	2006	US_MN	Liu et al., 2011a
2009K0848	Enteritidis	Human	2009	US_WV	Liu et al., 2011a
CDC_J0914	Enteritidis	Environment	2001	US	Liu et al., 2011a
CDC_08-0130	Enteritidis	Human	2008	US_CO	Liu et al., 2011a
K2517	Enteritidis	Human	2005	US_OR	Liu et al., 2011a
K2047	Enteritidis	Human	2005	US_SC	Liu et al., 2011a
K2046	Enteritidis	Human	2005	US_ID	Liu et al., 2011a
K2154	Enteritidis	Human	2005	US_GA	Liu et al., 2011a
CDC_08-0129	Enteritidis	Human	2008	US_CO	Liu et al., 2011a
MI07ST000857	Enteritidis	Human	2007	US_MI	Liu et al., 2011a
MI07ST000847	Enteritidis	Human	2007	US_MI	Liu et al., 2011a
CT02028973	Enteritidis	Human	2007	US_CT	Liu et al., 2011a
Clinical_CDC1	Enteritidis	Human	2006	US_MN	Liu et al., 2011a
Clinical_CDC2	Enteritidis	Human	2006	US_MN	Liu et al., 2011a
Clinical_CDC3	Enteritidis	Human	2001	US_CA	Liu et al., 2011a
Clinical_CDC4	Enteritidis	Human	2001	US_CA	Liu et al., 2011a
Clinical_CDC5	Enteritidis	Human	2001	US_CA	Liu et al., 2011a
Clinical_CDC6	Enteritidis	Human	2006	US_ME	Liu et al., 2011a
Clinical_CDC7	Enteritidis	Human	2006	US_ME	Liu et al., 2011a
Clinical_CDC8	Enteritidis	Human	2007	US_PA	Liu et al., 2011a
Clinical_CDC9	Enteritidis	Human	2007	US_PA	Liu et al., 2011a
Clinical_CDC10	Enteritidis	Human	2005	US_GA	Liu et al., 2011a
Clinical_CDC11	Enteritidis	Human	2005	US_GA	Liu et al., 2011a
Clinical_CDC12	Enteritidis	Human	2006	US_ME	Liu et al., 2011a
Clinical_CDC13	Enteritidis	Human	2006	US_ME	Liu et al., 2011a
Clinical_CDC14	Enteritidis	Human	2006	US_ME	Liu et al., 2011a
Clinical_CDC15	Enteritidis	Human	2007	US_PA	Liu et al., 2011a
Clinical_CDC16	Enteritidis	Human	2005	US_GA	Liu et al., 2011a
Clinical_CDC17	Enteritidis	Human	2005	US_OH	Liu et al., 2011a
Clinical_CDC18	Enteritidis	Human	2008	US_MN	Liu et al., 2011a
Clinical_CDC19	Enteritidis	Human	2005	US_GA	Liu et al., 2011a
Clinical_CDC20	Enteritidis	Human	2005	US_OH	Liu et al., 2011a
Clinical_CDC21	Enteritidis	Human	2001	US_NA	Liu et al., 2011a
Clinical_CDC22	Enteritidis	Human	2005	US_OR	Liu et al., 2011a
Clinical_CDC23	Enteritidis	Human	2006	US_MN	Liu et al., 2011a
Clinical_CDC24	Enteritidis	Human	2009	US_WV	Liu et al., 2011a
Clinical_CDC25	Enteritidis	Human	2001	US_NA	Liu et al., 2011a
Clinical_CDC26	Enteritidis	Human	2008	US_CO	Liu et al., 2011a
Clinical_CDC27	Enteritidis	Human	2005	US_OR	Liu et al., 2011a
Clinical_CDC28	Enteritidis	Human	2005	US_SC	Liu et al., 2011a
Clinical_CDC29	Enteritidis	Human	2005	US_ID	Liu et al., 2011a
Clinical_CDC30	Enteritidis	Human	2005	US_GA	Liu et al., 2011a
Clinical_CDC31	Enteritidis	Human	2008	US_CO	Liu et al., 2011a
Clinical_CDC32	Enteritidis	Human	2007	US_MI	Liu et al., 2011a
Clinical_CDC33	Enteritidis	Human	2007	US_MI	Liu et al., 2011a
Clinical_CDC34	Enteritidis	Human	2007	US_CT	Liu et al., 2011a
PEQAP76	Enteritidis	Env	1998	US_PA	Liu et al., 2011a
PEQAP77	Enteritidis	Env	1998	US_PA	Liu et al., 2011a
PEQAP78	Enteritidis	Env	1998	US_PA	Liu et al., 2011a
PEQAP79	Enteritidis	Env	1998	US_PA	Liu et al., 2011a
PEQAP80	Enteritidis	Env	1998	US_PA	Liu et al., 2011a
PEQAP81	Enteritidis	Env	1998	US_PA	Liu et al., 2011a
PEQAP82	Enteritidis	Env	1998	US_PA	Liu et al., 2011a
PEQAP83	Enteritidis	Env	1998	US_PA	Liu et al., 2011a
PEQAP84	Enteritidis	Env	1998	US_PA	Liu et al., 2011a
PEQAP85	Enteritidis	Env	1998	US_PA	Liu et al., 2011a
PEQAP86	Enteritidis	Env	1998	US_PA	Liu et al., 2011a
PEQAP87	Enteritidis	Env	1998	US_PA	Liu et al., 2011a
PEQAP88	Enteritidis	Chicken	1998	US_PA	Liu et al., 2011a
PEQAP89	Enteritidis	Env	1998	US_PA	Liu et al., 2011a
PEQAP90	Enteritidis	Env	1998	US_PA	Liu et al., 2011a
PEQAP91	Enteritidis	Chicken	1998	US_PA	Liu et al., 2011a
PEQAP92	Enteritidis	Env	1998	US_PA	Liu et al., 2011a
PEQAP93	Enteritidis	Env	1998	US_PA	Liu et al., 2011a
PEQAP94	Enteritidis	Env	1998	US_PA	Liu et al., 2011a
PEQAP95	Enteritidis	Env	1998	US_PA	Liu et al., 2011a
PEQAP96	Enteritidis	Env	1998	US_PA	Liu et al., 2011a
PEQAP97	Enteritidis	Env	1998	US_PA	Liu et al., 2011a
PEQAP98	Enteritidis	Env	1998	US_PA	Liu et al., 2011a
PEQAP99	Enteritidis	Env	1998	US_PA	Liu et al., 2011a
PEQAP100	Enteritidis	Env	1999	US_PA	Liu et al., 2011a
PEQAP101	Enteritidis	Env	1999	US_PA	Liu et al., 2011a
PEQAP102	Enteritidis	Chicken	1999	US_PA	Liu et al., 2011a
PEQAP103	Enteritidis	Env	1999	US_PA	Liu et al., 2011a
PEQAP104	Enteritidis	Env	1999	US_PA	Liu et al., 2011a
PEQAP105	Enteritidis	Env	1999	US_PA	Liu et al., 2011a
PEQAP106	Enteritidis	Env	1999	US_PA	Liu et al., 2011a
PEQAP107	Enteritidis	Env	1999	US_PA	Liu et al., 2011a
PEQAP108	Enteritidis	Env	1999	US_PA	Liu et al., 2011a
PEQAP109	Enteritidis	Env	1999	US_PA	Liu et al., 2011a
PEQAP110	Enteritidis	Env	1999	US_PA	Liu et al., 2011a
PEQAP111	Enteritidis	Env	1999	US_PA	Liu et al., 2011a
PEQAP112	Enteritidis	Env	1999	US_PA	Liu et al., 2011a
PEQAP113	Enteritidis	Env	1999	US_PA	Liu et al., 2011a
PEQAP114	Enteritidis	Env	1999	US_PA	Liu et al., 2011a
PEQAP115	Enteritidis	Env	1999	US_PA	Liu et al., 2011a
PEQAP116	Enteritidis	Env	1999	US_PA	Liu et al., 2011a
PEQAP117	Enteritidis	Env	1999	US_PA	Liu et al., 2011a
PEQAP118	Enteritidis	Env	1999	US_PA	Liu et al., 2011a
PEQAP119	Enteritidis	Env	1999	US_PA	Liu et al., 2011a
PEQAP120	Enteritidis	Env	1999	US_PA	Liu et al., 2011a
PEQAP121	Enteritidis	Env	1999	US_PA	Liu et al., 2011a
PEQAP122	Enteritidis	Env	1999	US_PA	Liu et al., 2011a
PEQAP123	Enteritidis	Env	1999	US_PA	Liu et al., 2011a
PEQAP124	Enteritidis	Env	1999	US_PA	Liu et al., 2011a
ADL1	Enteritidis	Chicken	2008	US_PA	Liu et al., 2011a
ADL2	Enteritidis	Chicken	2008	US_PA	Liu et al., 2011a
ADL3	Enteritidis	Chicken	2008	US_PA	Liu et al., 2011a
ADL4	Enteritidis	Chicken	2008	US_PA	Liu et al., 2011a
ADL5	Enteritidis	Chicken	2008	US_PA	Liu et al., 2011a
ADL6	Enteritidis	Chicken	2008	US_PA	Liu et al., 2011a
ADL7	Enteritidis	Chicken	2008	US_PA	Liu et al., 2011a
ADL8	Enteritidis	Chicken	2008	US_PA	Liu et al., 2011a
ADL9	Enteritidis	Human	2008	US_PA	Liu et al., 2011a
ADL10	Enteritidis	Chicken	2009	US_PA	Liu et al., 2011a
ADL11	Enteritidis	Chicken	2009	US_PA	Liu et al., 2011a
ADL12	Enteritidis	Chicken	2009	US_PA	Liu et al., 2011a
ADL13	Enteritidis	Env	2009	US_PA	Liu et al., 2011a
ADL14	Enteritidis	Chicken	2009	US_PA	Liu et al., 2011a
ADL15	Enteritidis	Chicken	2009	US_PA	Liu et al., 2011a
ADL16	Enteritidis	Chicken	2009	US_PA	Liu et al., 2011a
ADL17	Enteritidis	Chicken	2009	US_PA	Liu et al., 2011a
ADL18	Enteritidis	Chicken	2007	US_PA	Liu et al., 2011a
ADL19	Enteritidis	Chicken	2007	US_PA	Liu et al., 2011a
ADL20	Enteritidis	Chicken	2007	US_PA	Liu et al., 2011a
ADL21	Enteritidis	Chicken	2007	US_PA	Liu et al., 2011a
ADL22	Enteritidis	Chicken	2007	US_PA	Liu et al., 2011a
ADL23	Enteritidis	Chicken	2007	US_PA	Liu et al., 2011a
ADL24	Enteritidis	Chicken	2007	US_PA	Liu et al., 2011a
ADL25	Enteritidis	Chicken	2007	US_PA	Liu et al., 2011a
ADL26	Enteritidis	Chicken	2007	US_PA	Liu et al., 2011a
ADL27	Enteritidis	Chicken	2007	US_PA	Liu et al., 2011a
ADL28	Enteritidis	Chicken	2007	US_PA	Liu et al., 2011a
ADL29	Enteritidis	Chicken	2007	US_PA	Liu et al., 2011a
ADL30	Enteritidis	Chicken	2007	US_PA	Liu et al., 2011a
ADL31	Enteritidis	Chicken	2007	US_PA	Liu et al., 2011a
ADL32	Enteritidis	Chicken	2007	US_PA	Liu et al., 2011a
ADL33	Enteritidis	Chicken	2007	US_PA	Liu et al., 2011a
ADL34	Enteritidis	Chicken	2007	US_PA	Liu et al., 2011a
ADL35	Enteritidis	Chicken	2007	US_PA	Liu et al., 2011a
ADL36	Enteritidis	Chicken	2007	US_PA	Liu et al., 2011a
ADL37	Enteritidis	Chicken	2007	US_PA	Liu et al., 2011a
ADL38	Enteritidis	Chicken	2007	US_PA	Liu et al., 2011a
ADL39	Enteritidis	Chicken	2007	US_PA	Liu et al., 2011a
ADL40	Enteritidis	Chicken	2007	US_PA	Liu et al., 2011a
ADL41	Enteritidis	Chicken	2007	US_PA	Liu et al., 2011a
ADL42	Enteritidis	Chicken	2007	US_PA	Liu et al., 2011a
ADL43	Enteritidis	Chicken	2007	US_PA	Liu et al., 2011a
ADL44	Enteritidis	Chicken	2007	US_PA	Liu et al., 2011a
ADL45	Enteritidis	Chicken	2008	US_PA	Liu et al., 2011a
ADL46	Enteritidis	Chicken	2008	US_PA	Liu et al., 2011a
ADL47	Enteritidis	Chicken	2008	US_PA	Liu et al., 2011a
PEQAP2	Enteritidis	Env	2007	US_PA	Liu et al., 2011a
PEQAP3	Enteritidis	Chicken	2008	US_PA	Liu et al., 2011a
PEQAP4	Enteritidis	Chicken	2009	US_PA	Liu et al., 2011a
PEQAP5	Enteritidis	Chicken	2009	US_PA	Liu et al., 2011a
PEQAP6	Enteritidis	Env	2008	US_PA	Liu et al., 2011a
PEQAP7	Enteritidis	Chicken	2008	US_PA	Liu et al., 2011a
PEQAP8	Enteritidis	Chicken	2007	US_PA	Liu et al., 2011a
PEQAP10	Enteritidis	Chicken	2009	US_PA	Liu et al., 2011a
PEQAP11	Enteritidis	Env	2010	US_PA	Liu et al., 2011a
PEQAP12	Enteritidis	Chicken	2010	US_PA	Liu et al., 2011a
PEQAP13	Enteritidis	Env	2009	US_PA	Liu et al., 2011a
PEQAP14	Enteritidis	Chicken	2009	US_PA	Liu et al., 2011a
PEQAP15	Enteritidis	Env	2010	US_PA	Liu et al., 2011a
PEQAP16	Enteritidis	Env	2009	US_PA	Liu et al., 2011a
PEQAP18	Enteritidis	Chicken	2008	US_PA	Liu et al., 2011a
PEQAP19	Enteritidis	Env	2009	US_PA	Liu et al., 2011a
PEQAP22	Enteritidis	Env	2007	US_PA	Liu et al., 2011a
PEQAP23	Enteritidis	Env	2007	US_PA	Liu et al., 2011a
PEQAP25	Enteritidis	Chicken	2007	US_PA	Liu et al., 2011a
PEQAP26	Enteritidis	Env	2010	US_PA	Liu et al., 2011a
PEQAP27	Enteritidis	Chicken	2010	US_PA	Liu et al., 2011a
PEQAP28	Enteritidis	Chicken	2010	US_PA	Liu et al., 2011a
PEQAP29	Enteritidis	Chicken	2010	US_PA	Liu et al., 2011a
PEQAP30	Enteritidis	Env	2010	US_PA	Liu et al., 2011a
PEQAP31	Enteritidis	Chicken	2010	US_PA	Liu et al., 2011a
PEQAP32	Enteritidis	Env	2010	US_PA	Liu et al., 2011a
PEQAP33	Enteritidis	Chicken	2010	US_PA	Liu et al., 2011a
PEQAP34	Enteritidis	Env	2010	US_PA	Liu et al., 2011a
PEQAP35	Enteritidis	Chicken	2010	US_PA	Liu et al., 2011a
PEQAP36	Enteritidis	Chicken	2010	US_PA	Liu et al., 2011a
PEQAP38	Enteritidis	Chicken	2010	US_PA	Liu et al., 2011a
PEQAP39	Enteritidis	Env	2008	US_PA	Liu et al., 2011a
PEQAP40	Enteritidis	Env	2008	US_PA	Liu et al., 2011a
PEQAP41	Enteritidis	Chicken	2008	US_PA	Liu et al., 2011a
PEQAP42	Enteritidis	Chicken	2008	US_PA	Liu et al., 2011a
PEQAP43	Enteritidis	Env	2008	US_PA	Liu et al., 2011a
PEQAP44	Enteritidis	Chicken	2010	US_PA	Liu et al., 2011a
CDC_08-0229	Typhimurium	Human	2008	US_CO	Liu et al., 2011b
CDC_08-0235	Typhimurium	Env		US_CO	Liu et al., 2011b
CDC_2009K0035	Typhimurium	Human	2008	US_OH	Liu et al., 2011b
CDC_2009K0036	Typhimurium	Human	2008	US_OH	Liu et al., 2011b
CDC_2009K0043	Typhimurium	Plant	2009	US_MN	Liu et al., 2011b
H7811	Typhimurium	Bovine	1998	US_MA	Liu et al., 2011b
H7812	Typhimurium	Bovine	1998	US_MA	Liu et al., 2011b
H8289	Typhimurium	Human	1998	US_NM	Liu et al., 2011b
H8290	Typhimurium	Human	1998	US_NM	Liu et al., 2011b
H8291	Typhimurium	Human	1998	US_NM	Liu et al., 2011b
MA_07PF0974	Typhimurium	Human		US_MA	Liu et al., 2011b
UN_OR_G03-0896	Typhimurium		2003	US_OR	Liu et al., 2011b
UN_OR_G03-0907	Typhimurium		2003	US_OR	Liu et al., 2011b
VT_07BAC1349	Typhimurium	Human	2007	US_VT	Liu et al., 2011b
VT_07BAC1349-1	Typhimurium	Human	2007	US_VT	Liu et al., 2011b
OR_G09-0623	Typhimurium	Human	2009	US_OR	Liu et al., 2011b
OR_G09-0678	Typhimurium	Human	2009	US_OR	Liu et al., 2011b
OR_G09-0735	Typhimurium	Murine	2009	US_OR	Liu et al., 2011b
CDC_2009EL2129	Typhimurium var. Copenhagen	Env	1905	US_UT	Liu et al., 2011b
MD_MDA09180849	Typhimurium var. Copenhagen	Human	2009	US_MD	Liu et al., 2011b
OH_2009081116	Typhimurium var. Copenhagen	Human	2009	US_OH	Liu et al., 2011b
K3193	Typhimurium	Human	2006	US_AR	Liu et al., 2011b
K3194	Typhimurium	Human	2006	US_AR	Liu et al., 2011b
K3195	Typhimurium	Human	2006	US_AR	Liu et al., 2011b
MA_03P1819	Typhimurium	Human	2008	US_VA	Liu et al., 2011b
CDC_08-1814	Typhimurium	Human	2003	US_NY	Liu et al., 2011b
K0520	Typhimurium	Human	2006	US_DE	Liu et al., 2011b
UN_K4583-B	Newport			US_IL	Liu et al., 2011b
UN_K4584-B	Newport			US_IL	Liu et al., 2011b
UN_K2763-B	Newport				Liu et al., 2011b
UN_K2764-B	Newport				Liu et al., 2011b
UN_AM01144	Newport		1996		Liu et al., 2011b
UN_AM01144-1	Newport		1996		Liu et al., 2011b
2008000586	Newport	Human	2007	US_CA	Liu et al., 2011b
2008000588	Newport	Human	2007	US_CA	Liu et al., 2011b
2008007968	Newport	Human	2008	US_AZ	Liu et al., 2011b
2008007964	Newport	Human	2008	US_AZ	Liu et al., 2011b
2008007293	Newport	Human	2007	US_SD	Liu et al., 2011b
2008007292	Newport	Human	2007	US_SD	Liu et al., 2011b
2008000668	Newport	Human	2007	US_GA	Liu et al., 2011b
2008000667	Newport	Human	2007	US_GA	Liu et al., 2011b
2008000666	Newport	Human	2007	US_GA	Liu et al., 2011b
K3617	Heidelberg	Human	2006	US_NY	Liu et al., 2011b
K3618	Heidelberg	Human	2006	US_NY	Liu et al., 2011b
PA_06E00860	Heidelberg	Human	2006	US_PA	Liu et al., 2011b
PA_06E00861	Heidelberg	Human	2006	US_PA	Liu et al., 2011b
PA_06E00862	Heidelberg	Human	2006	US_PA	Liu et al., 2011b
PA_06E00863	Heidelberg	Human	2006	US_PA	Liu et al., 2011b
IL_2007001316	Heidelberg	Human	2007	US_IL	Liu et al., 2011b
IL_2007001317	Heidelberg	Human	2007	US_IL	Liu et al., 2011b
IL_2007001325	Heidelberg	Human	2007	US_IL	Liu et al., 2011b
IL_2007001326	Heidelberg	Human	2007	US_IL	Liu et al., 2011b
CDC_08-0175	Heidelberg	Human	2007	US_TN	Liu et al., 2011b
CDC_08-0176	Heidelberg	Human	2007	US_TN	Liu et al., 2011b
UN_AM20201-B	Heidelberg				Liu et al., 2011b
UN_AM20291-B	Heidelberg				Liu et al., 2011b
UN_AM20406-B	Heidelberg				Liu et al., 2011b
UN_AM20560-B	Heidelberg				Liu et al., 2011b
2611692HU07	Heidelberg	Human	2007		Liu et al., 2011b
2600061HU07	Heidelberg	Human	2007		Liu et al., 2011b
2611873HU07	Heidelberg	Human	2007		Liu et al., 2011b
UN_08-0111	Javiana		2007	US_AL	Liu et al., 2011b
UN_08-0865	Javiana		2008	US_TX	Liu et al., 2011b
UN_08-1727	Javiana		2008	US_LA	Liu et al., 2011b
UN_08-1742	Javiana		2008	US_TX	Liu et al., 2011b
UN_08-1803	Javiana		2008	US_AR	Liu et al., 2011b
UN_08-1807	Javiana		2008	US_AR	Liu et al., 2011b
UN_08-2000	Javiana			US_TX	Liu et al., 2011b
UN_2009K0008	Javiana		2009	US_LA	Liu et al., 2011b
UN_2009K0078	Javiana		2008	US_AR	Liu et al., 2011b
UN_2009K0324	Javiana		2008	US_HU	Liu et al., 2011b
UN_2009K0587	Javiana		2008	US_MD	Liu et al., 2011b
UN_2009K1039	Javiana		2009	US_IL	Liu et al., 2011b
UN_2009K1216	Javiana		2009	US_LA	Liu et al., 2011b
UN_2009K1328	Javiana		2009	US_NV	Liu et al., 2011b
UN_AM20229-B	Javiana		2006		Liu et al., 2011b
I_Human_CDC_07-909	I 4,[5],12:i:-	Human	2007	US_CA	Liu et al., 2011b
I_Human_CDC_07-676	I 4,[5],12:i:-	Human	2007	US_GA	Liu et al., 2011b
I_Food_Turkey_potple_CDC_07-914	I 4,[5],12:i:-	Chicken	2007	US_WI	Liu et al., 2011b
I_IN_06ENT0012	4,[5],12:i:-	Human	2004	US_IN	Liu et al., 2011b
I_IN_06ENT0026	4,[5],12:i:-	Human	2006	US_IN	Liu et al., 2011b
I_Human_CDC_2009K0730	I 4,[5],12:i:-	Human	2008	US_OH	Liu et al., 2011b
I_Human_CDC_2009K0731	I 4,[5],12:i:-	Human	2008	US_OH	Liu et al., 2011b
I_Human_CDC_2009K0732	I 4,[5],12:i:-	Human	2008	US_OH	Liu et al., 2011b
I_K0641	I 4,[5],12:i:-	Chicken	2004	US_ME	Liu et al., 2011b
I_K0656	I 4,[5],12:i:-	Chicken	2004	US_VT	Liu et al., 2011b
I_Human_OH_2007305029	I 4,[5],12:i:-	Human	2006	US_OH	Liu et al., 2011b
I_Human_MA_06PF2845	I 4,[5],12:i:-	Human	2006	US_MA	Liu et al., 2011b
I_Human_CDC_08-0062	I 4,[5],12:i:-	Human	2008	US_MO	Liu et al., 2011b
08-0816	Montevideo	Human	2008	US_TX	Liu et al., 2011b
08-1301	Montevideo	Human	2008	US_TX	Liu et al., 2011b
Rectal_swab_08-1419	Montevideo	Human	2008	US_AZ	Liu et al., 2011b
UN_08-1627	Montevideo			US_TX	Liu et al., 2011b
08-1655	Montevideo	Human	2008	US_TX	Liu et al., 2011b
2009K0164	Montevideo	Human	2008	US_TN	Liu et al., 2011b
2009K0583	Montevideo	Human	2008	US_MD	Liu et al., 2011b
08-1258	Montevideo	Human	2008	US_AZ	Liu et al., 2011b
08-1259	Montevideo	Human	2008	US_AZ	Liu et al., 2011b
08-1265	Montevideo	Human	2008	US_AZ	Liu et al., 2011b
2009K1969	Montevideo	Human	2009	US_UT	Liu et al., 2011b
2009K2004	Montevideo	Human	2009	US_OR	Liu et al., 2011b
2009K2017	Montevideo	Human	2009	US_AZ	Liu et al., 2011b
UN_2010K0099	Montevideo			US_AZ	Liu et al., 2011b
2009K1939	Montevideo	Human	2009	US_TN	Liu et al., 2011b
UN_07-0138	Muenchen		2007	US_TX	Liu et al., 2011b
UN_07-0347	Muenchen		2007	US_NYC	Liu et al., 2011b
08-0894	Muenchen	Human	2008	US_LA	Liu et al., 2011b
UN_08-1288	Muenchen		2008	US_TX	Liu et al., 2011b
UN_08-1389	Muenchen		2008	US_TX	Liu et al., 2011b
08-1464	Muenchen	Human	2008	US_TX	Liu et al., 2011b
UN_08-1748	Muenchen		2008	US_TX	Liu et al., 2011b
UN_08-1834	Muenchen		2008	US_TX	Liu et al., 2011b
3136	Muenchen	Human	2008	US_TX	Liu et al., 2011b
UN_2009K0011	Muenchen		2009	US_TX	Liu et al., 2011b
2009K1419	Muenchen	Human	2009	US_TX	Liu et al., 2011b
2009K1712	Muenchen	Human	2009	US_MD	Liu et al., 2011b
H8624	Muenchen		1999	US_OR	Liu et al., 2011b
H8638	Muenchen		1999	US_WA	Liu et al., 2011b
H8639	Muenchen		1999	US_WA	Liu et al., 2011b
UN_CDC_08-0695	Saintpaul		2008	US_MN	Liu et al., 2011b
CDC_08-0846	Saintpaul	Human	2008	US_TX	Liu et al., 2011b
CDC_08-0994	Saintpaul	Human	2008	US_NM	Liu et al., 2011b
CDC_08-1003	Saintpaul	Human	2008	US_AZ	Liu et al., 2011b
CDC_2009K0460	Saintpaul	Human	2009	US_NE	Liu et al., 2011b
CDC_2009K0461	Saintpaul	Human	2009	US_NE	Liu et al., 2011b
CDC_2009K0462	Saintpaul	Human	2009	US_NE	Liu et al., 2011b
CDC_2009K0463	Saintpaul	Human	2009	US_NE	Liu et al., 2011b
CDC_08-1086	Saintpaul	Human	2008	US_MA	Liu et al., 2011b
CDC_08-1087	Saintpaul	Human	2008	US_MA	Liu et al., 2011b
CDC_08-1088	Saintpaul	Human	2008	US_MA	Liu et al., 2011b
UN_CDC_08-0661	Saintpaul		2008	US_CA	Liu et al., 2011b
UN_CDC_08-0663	Saintpaul		2008	US_CA	Liu et al., 2011b
UN_CDC_04-0200	Saintpaul		2004	US_MD	Liu et al., 2011b
UN_CDC_04-0531	Saintpaul		2004	US_CA	Liu et al., 2011b
UN_CDC_03-0024	Saintpaul		2003	US_NE	Liu et al., 2011b
UN_CDC_08-0909	Saintpaul		2008	US_TX	Liu et al., 2011b
UN_CDC_03-0563	Saintpaul		2003	US_NV	Liu et al., 2011b
08E01996	Enteritidis	Human	2008	US_PA	Shariat et al., 2013a
07E01158	Enteritidis	Human	2007	US_PA	Shariat et al., 2013a
M11014669001A	Enteritidis	Human	2011	US_PA	Shariat et al., 2013a
08E02146	Enteritidis	Human	2008	US_PA	Shariat et al., 2013a
06E01186	Enteritidis	Human	2006	US_PA	Shariat et al., 2013a
M10013827001A	Enteritidis	Human	2010	US_PA	Shariat et al., 2013a
09E01612	Enteritidis	Human	2009	US_PA	Shariat et al., 2013a
07E00810	Enteritidis	Human	2007	US_PA	Shariat et al., 2013a
9e+35	Enteritidis	Human	2009	US_PA	Shariat et al., 2013a
M11019757001A	Enteritidis	Human	2011	US_PA	Shariat et al., 2013a
06E00345	Enteritidis	Human	2006	US_PA	Shariat et al., 2013a
M09032793001A	Enteritidis	Human	2009	US_PA	Shariat et al., 2013a
M11000509001A	Enteritidis	Human	2011	US_PA	Shariat et al., 2013a
M09025902001A	Enteritidis	Human	2009	US_PA	Shariat et al., 2013a
M10001145001A	Enteritidis	Human	2010	US_PA	Shariat et al., 2013a
M10020054001A	Enteritidis	Human	2010	US_PA	Shariat et al., 2013a
5e+176	Enteritidis	Human	2005	US_PA	Shariat et al., 2013a
06E01895	Enteritidis	Human	2006	US_PA	Shariat et al., 2013a
M11023713001A	Enteritidis	Human	2011	US_PA	Shariat et al., 2013a
M10027189001A	Enteritidis	Human	2010	US_PA	Shariat et al., 2013a
M10008200001A	Enteritidis	Human	2010	US_PA	Shariat et al., 2013a
09E01241	Enteritidis	Human	2009	US_PA	Shariat et al., 2013a
M10018097001A	Enteritidis	Human	2010	US_PA	Shariat et al., 2013a
05E01375	Enteritidis	Human	2005	US_PA	Shariat et al., 2013a
08E01740	Enteritidis	Human	2008	US_PA	Shariat et al., 2013a
07E00496	Enteritidis	Human	2007	US_PA	Shariat et al., 2013a
05E00652	Enteritidis	Human	2005	US_PA	Shariat et al., 2013a
M10000176001A	Enteritidis	Human	2010	US_PA	Shariat et al., 2013a
M10009440001A	Enteritidis	Human	2010	US_PA	Shariat et al., 2013a
08E01623	Enteritidis	Human	2008	US_PA	Shariat et al., 2013a
M11006096001A	Enteritidis	Human	2011	US_PA	Shariat et al., 2013a
M09029284001A	Enteritidis	Human	2009	US_PA	Shariat et al., 2013a
07E00545	Enteritidis	Human	2007	US_PA	Shariat et al., 2013a
09E00928	Enteritidis	Human	2009	US_PA	Shariat et al., 2013a
05E02000	Enteritidis	Human	2005	US_PA	Shariat et al., 2013a
8e+132	Enteritidis	Human	2008	US_PA	Shariat et al., 2013a
09E00474	Enteritidis	Human	2009	US_PA	Shariat et al., 2013a
07E00894	Enteritidis	Human	2007	US_PA	Shariat et al., 2013a
05E01142	Enteritidis	Human	2005	US_PA	Shariat et al., 2013a
06E01783	Enteritidis	Human	2006	US_PA	Shariat et al., 2013a
06E02232	Enteritidis	Human	2006	US_PA	Shariat et al., 2013a
M10010139001A	Enteritidis	Human	2010	US_PA	Shariat et al., 2013a
06E02062	Enteritidis	Human	2006	US_PA	Shariat et al., 2013a
M10007761001A	Enteritidis	Human	2010	US_PA	Shariat et al., 2013a
06E02112	Enteritidis	Human	2006	US_PA	Shariat et al., 2013a
M10011153001A	Enteritidis	Human	2010	US_PA	Shariat et al., 2013a
05E02234	Enteritidis	Human	2005	US_PA	Shariat et al., 2013a
6e+19	Enteritidis	Human	2006	US_PA	Shariat et al., 2013a
06E01037	Enteritidis	Human	2006	US_PA	Shariat et al., 2013a
08E00943	Enteritidis	Human	2008	US_PA	Shariat et al., 2013a
06E01612	Enteritidis	Human	2006	US_PA	Shariat et al., 2013a
8e+212	Enteritidis	Human	2008	US_PA	Shariat et al., 2013a
M11005463001A	Enteritidis	Human	2011	US_PA	Shariat et al., 2013a
06E01489	Enteritidis	Human	2006	US_PA	Shariat et al., 2013a
8e+20	Enteritidis	Human	2008	US_PA	Shariat et al., 2013a
06E00541	Enteritidis	Human	2006	US_PA	Shariat et al., 2013a
6e+295	Enteritidis	Human	2006	US_PA	Shariat et al., 2013a
M09016702001A	Enteritidis	Human	2009	US_PA	Shariat et al., 2013a
6e+247	Enteritidis	Human	2006	US_PA	Shariat et al., 2013a
M10003458001A	Enteritidis	Human	2010	US_PA	Shariat et al., 2013a
M09024065001A	Enteritidis	Human	2009	US_PA	Shariat et al., 2013a
M11021163001A	Enteritidis	Human	2011	US_PA	Shariat et al., 2013a
07E01996	Enteritidis	Human	2007	US_PA	Shariat et al., 2013a
8e+287	Enteritidis	Human	2008	US_PA	Shariat et al., 2013a
08E00403	Enteritidis	Human	2008	US_PA	Shariat et al., 2013a
09E00362	Enteritidis	Human	2009	US_PA	Shariat et al., 2013a
08E01077	Enteritidis	Human	2008	US_PA	Shariat et al., 2013a
08E00656	Enteritidis	Human	2008	US_PA	Shariat et al., 2013a
M11022591001A	Enteritidis	Human	2011	US_PA	Shariat et al., 2013a
M11007885001A	Enteritidis	Human	2011	US_PA	Shariat et al., 2013a
M10017466001A	Enteritidis	Human	2010	US_PA	Shariat et al., 2013a
M09021174001A	Enteritidis	Human	2009	US_PA	Shariat et al., 2013a
07E01221	Enteritidis	Human	2007	US_PA	Shariat et al., 2013a
M11008805001A	Enteritidis	Human	2011	US_PA	Shariat et al., 2013a
7e+117	Enteritidis	Human	2007	US_PA	Shariat et al., 2013a
M10006731001A	Enteritidis	Human	2010	US_PA	Shariat et al., 2013a
06E01321	Enteritidis	Human	2006	US_PA	Shariat et al., 2013a
05E00650	Enteritidis	Human	2005	US_PA	Shariat et al., 2013a
07E00792	Enteritidis	Human	2007	US_PA	Shariat et al., 2013a
M11002976001A	Enteritidis	Human	2011	US_PA	Shariat et al., 2013a
7e+209	Enteritidis	Human	2007	US_PA	Shariat et al., 2013a
08E00344	Enteritidis	Human	2008	US_PA	Shariat et al., 2013a
09E00324	Enteritidis	Human	2009	US_PA	Shariat et al., 2013a
M11012241001A	Enteritidis	Human	2011	US_PA	Shariat et al., 2013a
05E00437	Enteritidis	Human	2005	US_PA	Shariat et al., 2013a
9e+120	Enteritidis	Human	2009	US_PA	Shariat et al., 2013a
M11018598001A	Enteritidis	Human	2011	US_PA	Shariat et al., 2013a
M09031852001A	Enteritidis	Human	2009	US_PA	Shariat et al., 2013a
M10024172001A	Enteritidis	Human	2010	US_PA	Shariat et al., 2013a
M09019511001A	Enteritidis	Human	2009	US_PA	Shariat et al., 2013a
06E00411	Enteritidis	Human	2006	US_PA	Shariat et al., 2013a
08E01455	Enteritidis	Human	2008	US_PA	Shariat et al., 2013a
08E01275	Enteritidis	Human	2008	US_PA	Shariat et al., 2013a
07E02117	Enteritidis	Human	2007	US_PA	Shariat et al., 2013a
06E00781	Enteritidis	Human	2006	US_PA	Shariat et al., 2013a
05E01247	Enteritidis	Human	2005	US_PA	Shariat et al., 2013a
M09030522001A	Enteritidis	Human	2009	US_PA	Shariat et al., 2013a
M11012110001A	Enteritidis	Human	2011	US_PA	Shariat et al., 2013a
05E00951	Enteritidis	Human	2005	US_PA	Shariat et al., 2013a
08E00548	Enteritidis	Human	2008	US_PA	Shariat et al., 2013a
M10027868001A	Enteritidis	Human	2010	US_PA	Shariat et al., 2013a
M11010103001A	Enteritidis	Human	2011	US_PA	Shariat et al., 2013a
06E00902	Enteritidis	Human	2006	US_PA	Shariat et al., 2013a
M10015249001A	Enteritidis	Human	2010	US_PA	Shariat et al., 2013a
07E00612	Enteritidis	Human	2007	US_PA	Shariat et al., 2013a
09E00548	Enteritidis	Human	2009	US_PA	Shariat et al., 2013a
05E00547	Enteritidis	Human	2005	US_PA	Shariat et al., 2013a
6e+254	Enteritidis	Human	2006	US_PA	Shariat et al., 2013a
M10004639001A	Enteritidis	Human	2010	US_PA	Shariat et al., 2013a
M09022406001A	Enteritidis	Human	2009	US_PA	Shariat et al., 2013a
08E00786	Enteritidis	Human	2008	US_PA	Shariat et al., 2013a
M10021046001A	Enteritidis	Human	2010	US_PA	Shariat et al., 2013a
06E00701	Enteritidis	Human	2006	US_PA	Shariat et al., 2013a
05E01791	Enteritidis	Human	2005	US_PA	Shariat et al., 2013a
05E01920	Enteritidis	Human	2005	US_PA	Shariat et al., 2013a
M10024387001A	Enteritidis	Human	2010	US_PA	Shariat et al., 2013a
09E00678	Enteritidis	Human	2009	US_PA	Shariat et al., 2013a
M11013448001A	Enteritidis	Human	2011	US_PA	Shariat et al., 2013a
07E01885	Enteritidis	Human	2007	US_PA	Shariat et al., 2013a
07E01396	Enteritidis	Human	2007	US_PA	Shariat et al., 2013a
09E01509	Enteritidis	Human	2009	US_PA	Shariat et al., 2013a
08E02471	Enteritidis	Human	2008	US_PA	Shariat et al., 2013a
07E02310	Enteritidis	Human	2007	US_PA	Shariat et al., 2013a
06E00467	Enteritidis	Human	2006	US_PA	Shariat et al., 2013a
M11016117001A	Enteritidis	Human	2011	US_PA	Shariat et al., 2013a
05E02148	Enteritidis	Human	2005	US_PA	Shariat et al., 2013a
7e+292	Enteritidis	Human	2007	US_PA	Shariat et al., 2013a
M10012678001A	Enteritidis	Human	2010	US_PA	Shariat et al., 2013a
08E01923	Enteritidis	Human	2008	US_PA	Shariat et al., 2013a
07E01537	Enteritidis	Human	2007	US_PA	Shariat et al., 2013a
07E02457	Enteritidis	Human	2007	US_PA	Shariat et al., 2013a
08E02303	Enteritidis	Human	2008	US_PA	Shariat et al., 2013a
07E01710	Enteritidis	Human	2007	US_PA	Shariat et al., 2013a
M11017270001A	Enteritidis	Human	2011	US_PA	Shariat et al., 2013a
5e+240	Enteritidis	Human	2005	US_PA	Shariat et al., 2013a
5e+199	Enteritidis	Human	2005	US_PA	Shariat et al., 2013a
07E00392	Enteritidis	Human	2007	US_PA	Shariat et al., 2013a
05E00355	Enteritidis	Human	2005	US_PA	Shariat et al., 2013a
5e+297	Enteritidis	Human	2005	US_PA	Shariat et al., 2013a
6e+102	Enteritidis	Human	2006	US_PA	Shariat et al., 2013a
06E01956	Enteritidis	Human	2006	US_PA	Shariat et al., 2013a
7e+97	Newport	Human	2007	US_PA	Shariat et al., 2013b
M10013735001A	Newport	Human	2010	US_PA	Shariat et al., 2013b
8e+210	Newport	Human	2008	US_PA	Shariat et al., 2013b
9e+125	Newport	Human	2009	US_PA	Shariat et al., 2013b
08E01607	Newport	Human	2008	US_PA	Shariat et al., 2013b
7e+155	Newport	Human	2007	US_PA	Shariat et al., 2013b
08E01537	Newport	Human	2008	US_PA	Shariat et al., 2013b
M11030458001A	Newport	Human	2011	US_PA	Shariat et al., 2013b
07E00399	Newport	Human	2007	US_PA	Shariat et al., 2013b
07E00461	Newport	Human	2007	US_PA	Shariat et al., 2013b
07E01951	Newport	Human	2007	US_PA	Shariat et al., 2013b
07E00747	Newport	Human	2007	US_PA	Shariat et al., 2013b
M11000510001A	Newport	Human	2011	US_PA	Shariat et al., 2013b
07E00929	Newport	Human	2007	US_PA	Shariat et al., 2013b
07E02078	Newport	Human	2007	US_PA	Shariat et al., 2013b
08E01356	Newport	Human	2008	US_PA	Shariat et al., 2013b
M09016624001A	Newport	Human	2009	US_PA	Shariat et al., 2013b
M09024074001A	Newport	Human	2009	US_PA	Shariat et al., 2013b
M10028778001A	Newport	Human	2010	US_PA	Shariat et al., 2013b
M10018416001A	Newport	Human	2010	US_PA	Shariat et al., 2013b
M11019990001A	Newport	Human	2011	US_PA	Shariat et al., 2013b
07E00925	Newport	Human	2007	US_PA	Shariat et al., 2013b
M11018046001A	Newport	Human	2011	US_PA	Shariat et al., 2013b
08E00500	Newport	Human	2008	US_PA	Shariat et al., 2013b
M11015863001A	Newport	Human	2011	US_PA	Shariat et al., 2013b
07E01217	Newport	Human	2007	US_PA	Shariat et al., 2013b
07E01261	Newport	Human	2007	US_PA	Shariat et al., 2013b
M11014659001A	Newport	Human	2011	US_PA	Shariat et al., 2013b
07E01662	Newport	Human	2007	US_PA	Shariat et al., 2013b
M11022592001A	Newport	Human	2011	US_PA	Shariat et al., 2013b
07E02298	Newport	Human	2007	US_PA	Shariat et al., 2013b
M10026897001A	Newport	Human	2010	US_PA	Shariat et al., 2013b
07E02137	Newport	Human	2007	US_PA	Shariat et al., 2013b
8e+166	Newport	Human	2008	US_PA	Shariat et al., 2013b
08E00335	Newport	Human	2008	US_PA	Shariat et al., 2013b
08E02126	Newport	Human	2008	US_PA	Shariat et al., 2013b
07E02409	Newport	Human	2007	US_PA	Shariat et al., 2013b
M10029131001A	Newport	Human	2010	US_PA	Shariat et al., 2013b
09E00792	Newport	Human	2009	US_PA	Shariat et al., 2013b
07E01395	Newport	Human	2007	US_PA	Shariat et al., 2013b
M11026343001A	Newport	Human	2011	US_PA	Shariat et al., 2013b
M10003908001A	Newport	Human	2010	US_PA	Shariat et al., 2013b
8e+177	Newport	Human	2008	US_PA	Shariat et al., 2013b
09E01543	Newport	Human	2009	US_PA	Shariat et al., 2013b
8e+291	Newport	Human	2008	US_PA	Shariat et al., 2013b
M09018506001A	Newport	Human	2009	US_PA	Shariat et al., 2013b
M09019440001A	Newport	Human	2009	US_PA	Shariat et al., 2013b
M09016172001A	Newport	Human	2009	US_PA	Shariat et al., 2013b
08E00513	Newport	Human	2008	US_PA	Shariat et al., 2013b
M10011785001A	Newport	Human	2010	US_PA	Shariat et al., 2013b
08E01026	Newport	Human	2008	US_PA	Shariat et al., 2013b
08E00966	Newport	Human	2008	US_PA	Shariat et al., 2013b
09E01420	Newport	Human	2009	US_PA	Shariat et al., 2013b
08E01066	Newport	Human	2008	US_PA	Shariat et al., 2013b
M09023181001A	Newport	Human	2009	US_PA	Shariat et al., 2013b
08E01928	Newport	Human	2008	US_PA	Shariat et al., 2013b
M11010588001A	Newport	Human	2011	US_PA	Shariat et al., 2013b
M11010828001A	Newport	Human	2011	US_PA	Shariat et al., 2013b
08E02388	Newport	Human	2008	US_PA	Shariat et al., 2013b
M10027390001A	Newport	Human	2010	US_PA	Shariat et al., 2013b
M10006936001A	Newport	Human	2010	US_PA	Shariat et al., 2013b
M10013705001A	Newport	Human	2010	US_PA	Shariat et al., 2013b
08E02500	Newport	Human	2008	US_PA	Shariat et al., 2013b
9e+195	Newport	Human	2009	US_PA	Shariat et al., 2013b
09E00491	Newport	Human	2009	US_PA	Shariat et al., 2013b
09E00565	Newport	Human	2009	US_PA	Shariat et al., 2013b
09E01249	Newport	Human	2009	US_PA	Shariat et al., 2013b
09E01236	Newport	Human	2009	US_PA	Shariat et al., 2013b
M09032450001A	Newport	Human	2009	US_PA	Shariat et al., 2013b
M10001733001A	Newport	Human	2010	US_PA	Shariat et al., 2013b
M10015969001A	Newport	Human	2010	US_PA	Shariat et al., 2013b
M11004830001A	Newport	Human	2011	US_PA	Shariat et al., 2013b
M10015025001A	Newport	Human	2010	US_PA	Shariat et al., 2013b
M10007077001A	Newport	Human	2010	US_PA	Shariat et al., 2013b
M10008806001A	Newport	Human	2010	US_PA	Shariat et al., 2013b
M10011150001A	Newport	Human	2010	US_PA	Shariat et al., 2013b
M10017951001A	Newport	Human	2010	US_PA	Shariat et al., 2013b
M10020055001A	Newport	Human	2010	US_PA	Shariat et al., 2013b
M10021286001A	Newport	Human	2010	US_PA	Shariat et al., 2013b
M11007253001A	Newport	Human	2011	US_PA	Shariat et al., 2013b
M11012736001A	Newport	Human	2011	US_PA	Shariat et al., 2013b
M11030097001A	Newport	Human	2011	US_PA	Shariat et al., 2013b
M09021254001A	Newport	Human	2009	US_PA	Shariat et al., 2013b
M09029283001A	Newport	Human	2009	US_PA	Shariat et al., 2013b
P0905355	Typhimurium	Chicken	2009	US_PA	Dimarzio et al., 2013
P0906147	Typhimurium	Bovine	2009	US_PA	Dimarzio et al., 2013
P0931624	Typhimurium	Porcine	2009	US_PA	Dimarzio et al., 2013
P1019654	Typhimurium	Bovine	2010	US_PA	Dimarzio et al., 2013
P1020529	Typhimurium	Bovine	2010	US_PA	Dimarzio et al., 2013
P1023387	Typhimurium	Bovine	2010	US_PA	Dimarzio et al., 2013
P1128458	Typhimurium	Bovine	2011	US_PA	Dimarzio et al., 2013
P0933703	Typhimurium	Bovine	2009	US_PA	Dimarzio et al., 2013
P1026056	Typhimurium	Bovine	2010	US_PA	Dimarzio et al., 2013
P1122481	Typhimurium	Bovine	2011	US_PA	Dimarzio et al., 2013
P0833719	Typhimurium	Chicken	2008	US_PA	Dimarzio et al., 2013
P0930463	Typhimurium	Chicken	2009	US_PA	Dimarzio et al., 2013
P1008582	Typhimurium	Porcine	2010	US_PA	Dimarzio et al., 2013
P0929389	Typhimurium	Bovine	2009	US_PA	Dimarzio et al., 2013
P1130073	Typhimurium	Bovine	2011	US_PA	Dimarzio et al., 2013
P0833717	Typhimurium	Bovine	2008	US_PA	Dimarzio et al., 2013
P1107219	Typhimurium	Bovine	2011	US_PA	Dimarzio et al., 2013
P1122935	Typhimurium	Bovine	2011	US_PA	Dimarzio et al., 2013
P1122148	Typhimurium	Bovine	2011	US_PA	Dimarzio et al., 2013
P0918275	Typhimurium	Chicken	2009	US_PA	Dimarzio et al., 2013
P1029397	Typhimurium	Bovine	2010	US_PA	Dimarzio et al., 2013
P1101337	Typhimurium	Chicken	2011	US_PA	Dimarzio et al., 2013
P0826262	Typhimurium	Bovine	2008	US_PA	Dimarzio et al., 2013
P0834134	Typhimurium	Bovine	2008	US_PA	Dimarzio et al., 2013
P0836590	Typhimurium	Bovine	2008	US_PA	Dimarzio et al., 2013
P0900965	Typhimurium	Bovine	2009	US_PA	Dimarzio et al., 2013
P1017409	Typhimurium	Bovine	2010	US_PA	Dimarzio et al., 2013
P1114278	Typhimurium	Bovine	2011	US_PA	Dimarzio et al., 2013
P0831445	Typhimurium	Bovine	2008	US_PA	Dimarzio et al., 2013
P0831769	Typhimurium	Bovine	2008	US_PA	Dimarzio et al., 2013
P0834300	Typhimurium	Bovine	2008	US_PA	Dimarzio et al., 2013
P0840888	Typhimurium	Bovine	2008	US_PA	Dimarzio et al., 2013
P1023231	Typhimurium	Chicken	2010	US_PA	Dimarzio et al., 2013
P0922301	Typhimurium	Bovine	2009	US_PA	Dimarzio et al., 2013
P0929020	Typhimurium	Bovine	2009	US_PA	Dimarzio et al., 2013
P1010922	Typhimurium	Bovine	2010	US_PA	Dimarzio et al., 2013
P1017919	Typhimurium	Bovine	2010	US_PA	Dimarzio et al., 2013
P1024851	Typhimurium	Bovine	2010	US_PA	Dimarzio et al., 2013
P1030514	Typhimurium	Bovine	2010	US_PA	Dimarzio et al., 2013
P0901242	Typhimurium	Bovine	2009	US_PA	Dimarzio et al., 2013
P1117070	Typhimurium	Env	2011	US_PA	Dimarzio et al., 2013
P0828526	Typhimurium	Bovine	2008	US_PA	Dimarzio et al., 2013
P0831213	Typhimurium	Bovine	2008	US_PA	Dimarzio et al., 2013
P0926767	Typhimurium	Bovine	2009	US_PA	Dimarzio et al., 2013
P0900565	Typhimurium	Bovine	2009	US_PA	Dimarzio et al., 2013
P0901238	Typhimurium	Bovine	2009	US_PA	Dimarzio et al., 2013
P0831191	Typhimurium	Bovine	2008	US_PA	Dimarzio et al., 2013
P0832868	Typhimurium	Bovine	2008	US_PA	Dimarzio et al., 2013
P0833453	Typhimurium	Bovine	2008	US_PA	Dimarzio et al., 2013
P0832954	Typhimurium	Bovine	2008	US_PA	Dimarzio et al., 2013
P0836253	Typhimurium	Bovine	2008	US_PA	Dimarzio et al., 2013
P0838443	Typhimurium	Chicken	2008	US_PA	Dimarzio et al., 2013
P0839150	Typhimurium	Bovine	2008	US_PA	Dimarzio et al., 2013
P0905345	Typhimurium	Chicken	2009	US_PA	Dimarzio et al., 2013
P0905347	Typhimurium	Chicken	2009	US_PA	Dimarzio et al., 2013
P0906327	Typhimurium	Chicken	2009	US_PA	Dimarzio et al., 2013
P0907343	Typhimurium	Chicken	2009	US_PA	Dimarzio et al., 2013
P0907344	Typhimurium	Chicken	2009	US_PA	Dimarzio et al., 2013
P0907752	Typhimurium	Chicken	2009	US_PA	Dimarzio et al., 2013
P0910796	Typhimurium	Chicken	2009	US_PA	Dimarzio et al., 2013
P0904689	Typhimurium	Chicken	2009	US_PA	Dimarzio et al., 2013
P1003347	Typhimurium	Chicken	2010	US_PA	Dimarzio et al., 2013
P1003653	Typhimurium	Chicken	2010	US_PA	Dimarzio et al., 2013
P1016120	Typhimurium	Chicken	2010	US_PA	Dimarzio et al., 2013
P1025715	Typhimurium	Bovine	2010	US_PA	Dimarzio et al., 2013
P1025998	Typhimurium	Equine	2010	US_PA	Dimarzio et al., 2013
P1106154	Typhimurium	Bovine	2011	US_PA	Dimarzio et al., 2013
P1107214	Typhimurium	Bovine	2011	US_PA	Dimarzio et al., 2013
P1107267	Typhimurium	Bovine	2011	US_PA	Dimarzio et al., 2013
P0910953	Typhimurium	Chicken	2009	US_PA	Dimarzio et al., 2013
P0834540	Typhimurium	Bovine	2008	US_PA	Dimarzio et al., 2013
P1017061	Typhimurium	Bovine	2010	US_PA	Dimarzio et al., 2013
P1123016	Typhimurium	Bovine	2011	US_PA	Dimarzio et al., 2013
P1131019	Typhimurium	Chicken	2011	US_PA	Dimarzio et al., 2013
P0841518	Typhimurium	Bovine	2008	US_PA	Dimarzio et al., 2013
P0830595	Typhimurium	Bovine	2008	US_PA	Dimarzio et al., 2013
DMS_Agona1	Agona	Human			This study
DMS_Agona2	Agona	Human			This study
DMS_Bareilly	Bareilly	Human			This study
DMS_Berta1	Berta	Human			This study
DMS_Braendrup1	Braendrup	Human			This study
DMS_Braendrup2	Braendrup	Human			This study
DMS_Braendrup3	Braendrup	Human			This study
DMS_Enteritidis1	Enteritidis	Human			This study
DMS_Infantis1	Infantis	Human			This study
DMS_Infantis2	Infantis	Human			This study
DMS_Javiana1	Javiana	Human			This study
DMS_Javiana2	Javiana	Human			This study
DMS_Javiana3	Javiana	Human			This study
DMS_Litchfield1	Litchfield	Human			This study
DMS_Mississppi	Mississippi	Human			This study
DMS_Montevideo1	Montevideo	Human			This study
DMS_Muenchen1	Muenchen	Human			This study
DMS_Newport1	Newport	Human			This study
DMS_Newport2	Newport	Human			This study
DMS_Newport3	Newport	Human			This study
DMS_Oranienburg1	Oranienburg	Human			This study
DMS_Oranienburg2	Oranienburg	Human			This study
DMS_ParaB1	Paratyphi B var. L(+) tartrate + (Java)	Human			This study
DMS_Schwarzengrund1	Schwarzengrund	Human			This study
DMS_Saintpaul1	Saintpaul	Human			This study
DMS_Thompson	Thompson	Human			This study
DMS_I1	I 4, [5],12:i:-	Human			This study
DMS_I2	I 4, [5],12:i:-	Human			This study
DMS_Hadar1	Hadar	Human			This study
DMS_Mbandaka	Mbandaka	Human			This study
DMS_Muenchen2	Muenchen	Human			This study
DMS_Bredeney	Bredeney	Human			This study
DMS_Agoueve	Agoueve	Human			This study
DMS_Panama	Panama	Human			This study
DMS_I3	I 6,7:rough	Human			This study
DMS_Litchfield2	Litchfield	Human			This study
DMS_I4	I Rouch:b:-	Human			This study
DMS_Heidelberg1	Heidelberg	Human			This study
DMS_Enteritidis2	Enteritidis	Chicken			This study
DMS_Enteritidis3	Enteritidis	Chicken			This study
DMS_Enteritidis4	Enteritidis	Chicken			This study
DMS_Enteritidis5	Enteritidis	Chicken			This study
DMS_Enteritidis6	Enteritidis	Chicken			This study
DMS_Montevideo2	Montevideo	Chicken			This study
DMS_Hadar2	Hadar	Chicken			This study
DMS_Typhimurium1	Typhimurium	Chicken			This study
DMS_Kentucky	Kenturky	Chicken			This study
DMS_Agona3	Agona	Chicken			This study
DMS_Dublin1	Dublin	Bovine			This study
DMS_Dublin2	Dublin	Bovine			This study
DMS_Cerro	Cerro	Chicken			This study
DMS_Agona4	Agona	Human			This study
DMS_Berta2	Berta	Human			This study
DMS_Braendrup4	Braendrup	Human			This study
DMS_Braendrup5	Braendrup	Human			This study
DMS_Enteritidis7	Enteritidis	Human			This study
DMS_Enteritidis8	Enteritidis	Human			This study
DMS_Enteritidis9	Enteritidis	Human			This study
DMS_Enteritidis10	Enteritidis	Human			This study
DMS_Enteritidis11	Enteritidis	Human			This study
DMS_Heidelberg2	Heidelberg	Human			This study
DMS_Infantis3	Infantis	Human			This study
DMS_Javiana4	Javiana	Human			This study
DMS_Hartford	Hartford	Human			This study
DMS_Newport4	Newport	Human			This study
DMS_Newport5	Newport	Human			This study
DMS_Newport6	Newport	Human			This study
DMS_Oranienburg3	Oranienburg	Human			This study
DMS_ParaA1	Paratyphi A	Human			This study
DMS_ParaA2	Paratyphi A	Human			This study
DMS_ParaA3	Paratyphi A	Human			This study
DMS_ParaA4	Paratyphi A	Human			This study
DMS_Typhimurium2	Typhimurium var O:5 negative (Copenhagen)	Human			This study
DMS_4	4,512:i:	Human			This study
DMS_I5	I 4, [5],12:i:-	Human			This study
DMS_Pomona	Pomona	Human			This study
DMS_Stanleyville	Stanleyville	Human			This study
DMS_Ohio	Ohio	Human			This study
DMS_Kentucky2	Kentucky	Human			This study
DMS_ParaB2	Paratyphi B	Human			This study
DMS_Javiana5	Javiana	Chicken			This study
DMS_Schwarzengrund2	Schwarzengrund	Human			This study
DMS_Javiana6	Javiana	Env			This study
DMS_Schwarzengrund3	Schwarzengrund	Chicken			This study
DMS_Saintpaul2	Saintpaul	Bovine			This study
DMS_Saintpaul3	Saintpaul	Chicken			This study
DMS_Typhi	Typhi	Human			This study
26K	Abortusovis	Ovine			This study
8258/94	Abortusovis	Chicken			This study
27K	Abortusequi	Equine			This study
9976/09	Abortusequi	Equine			This study
38K	Typhisuis	Porcine			This study
8719/97	Typhisuis	Porcine			This study
29	Choleraesuis	Human			This study
9709	Choleraesuis	Porcine			This study
SL1344_LOW	Typhimurim	Bovine			Kisiela et al., 2012
RKS4194_LOW	Typhimurim	Human		United Kindom	Kisiela et al., 2012
AJB3_HIGH	Typhimurim	Murine			Kisiela et al., 2012
LB5010_HIGH	Typhimurim				Kisiela et al., 2012
C-24	SerogroupB	Human	2007		Kisiela et al., 2012
UN_DMSO63_LOW	Pomona				Kisiela et al., 2012
UN_DMSO13_LOW	Anatum				Kisiela et al., 2012
DMSO30_HIGH	Dublin				Kisiela et al., 2012
C-29	Dublin	Human			Kisiela et al., 2012
UN_DMSO49_LOW	Mississippi_				Kisiela et al., 2012
UN_DMSO09_LOW	Agona				Kisiela et al., 2012
UN_DMSO54	Newport				Kisiela et al., 2012
UN_DMSO55_LOW	Newport				Kisiela et al., 2012
RKS4594_HIGH	Paratyphi C	Human			Kisiela et al., 2012
C-25	Infantis				Kisiela et al., 2012
C-31	Heidelberg				Kisiela et al., 2012
SL297_NONE	Pullorum	Chicken			Kisiela et al., 2012
UN_S66_NONE	Paratyphi B	Human			Kisiela et al., 2012
UN_S957_NONE	Paratyphi B	Human			Kisiela et al., 2012
UN_2421_NONE	Paratyphi B	Human			Kisiela et al., 2012
var_UN_DMSO45_LOW	Paratyphi B	Human			Kisiela et al., 2012
Avian_11122-1_LOW	Enteritidis	Chicken			Kisiela et al., 2012
12154-1	Enteritidis	Bovine			Kisiela et al., 2012
3246_NONE	Choleraesuis	Porcine			Kisiela et al., 2012
10411-1	Choleraesuis	Porcine			Kisiela et al., 2012
11175-1	Choleraesuis	Porcine			Kisiela et al., 2012
11359-1	Choleraesuis	Porcine			Kisiela et al., 2012
1656/04_HIGH	Choleraesuis	Porcine			Kisiela et al., 2012
1500/05	Choleraesuis	Porcine			Kisiela et al., 2012
63_HIGH	Typhi	Human			Kisiela et al., 2012
64	Typhi	Human			Kisiela et al., 2012
C-23	Typhi	Human			Kisiela et al., 2012
58	Sendai				Kisiela et al., 2012
42_LOW	Paratyphi A				Kisiela et al., 2012
32_LOW	Muenchen				Kisiela et al., 2012
31	Montevideo	Human			Kisiela et al., 2012
30	Montevideo	Human			Kisiela et al., 2012
47	Limete	Human			Kisiela et al., 2012
25_LOW	Indiana	Human			Kisiela et al., 2012
71_LOW	Wien	Human			Kisiela et al., 2012
MI14a_LOW	Poona	Reptile			Kisiela et al., 2012
LI03e	Panama	Reptile			Kisiela et al., 2012
MI08d_LOW	Sandiego	Reptile			Kisiela et al., 2012
LI23b	Sandiego	Reptile			Kisiela et al., 2012
LI010a	Sandiego	Reptile			Kisiela et al., 2012
DMSO08	Adelaide				Kisiela et al., 2012
DMSO12	Alachua				Kisiela et al., 2012
DMSO18	Bovismorbificans				Kisiela et al., 2012
DMSO22	Brandebburg				Kisiela et al., 2012
DMSO72	Senftenberg				Kisiela et al., 2012
DMSO76	Thompson				Kisiela et al., 2012
10351	Dublin	Bovine			Kisiela et al., 2012
11170	Dublin	Bovine			Kisiela et al., 2012
11087	Dublin	Bovine			Kisiela et al., 2012
10928	Dublin	Bovine			Kisiela et al., 2012
10828	Dublin	Bovine			Kisiela et al., 2012
References.
Yue M, et al. Microfluidic PCR Combined with Pyrosequencing for Identification of Allelic Variants with Phenotypic Associations among Targeted Salmonella Genes. Appl Environ Microbiol 78, 7480-7482 (2012).
Liu F, et al. Subtyping Salmonella enterica serovar enteritidis isolates from different sources by using sequence typing based on virulence genes and clustered regularly interspaced short palindromic repeats (CRISPRs). Appl Environ Microbiol 77, 4520-4526 (2011a).
Liu F, Barrangou R, Gerner-Smidt P, Ribot EM, Knabel SJ, Dudley EG. Novel virulence gene and clustered regularly interspaced short palindromic repeat (CRISPR) multilocus sequence typing scheme for subtyping of the major serovars of Salmonella enterica subsp. enterica. Appl Environ Microbiol 77, 1946-1956 (2011b).
Shariat N, et al. The combination of CRISPR-MVLST and PFGE provides increased discriminatory power for differentiating human clinical isolates of Salmonella enterica subsp. enterica serovar Enteritidis. Food Microbiol 34, 164-173 (2013a).
Shariat N, Kirchner MK, Sandt CH, Trees E, Barrangou R, Dudley EG. Subtyping of Salmonella enterica serovar Newport outbreak isolates by CRISPR-MVLST and determination of the relationship between CRISPR-MVLST and PFGE results. J Clin Microbiol 51, 2328-2336 (2013b).
Dimarzio M, Shariat N, Kariyawasam S, Barrangou R, Dudley EG. Antibiotic resistance in Salmonella Typhimurium associates with CRISPR sequence type. Antimicrob Agents Chemother 57, 4282-4289 (2013).
Kisiela DI, et al. Evolution of Salmonella enterica virulence via point mutations in the fimbrial adhesin. PLoS Pathog 8, e1002733 (2012).
